# Supplementary material for: Ecological Drivers and Sex-Based Variation in Body Size and Shape in the Queensland Fruit Fly, Bactrocera tryoni (Diptera: Tephritidae)
Source: Insects. 2020 Jun 23;11(6):390. doi: 10.3390/insects11060390 (PMC7348979; doi:10.3390/insects11060390)
Supplement: Supplementary file 1 [file insects-11-00390-s001.zip]

Archive with 5 entries (5 files):
- Bactrocera_tryoni_individual_data.csv
- __MACOSX/._Bactrocera_tryoni_individual_data.csv
- Bactrocera_tryoni_r_script.R
- __MACOSX/._Bactrocera_tryoni_r_script.R
- QflyReferences.rdf
