# Supplementary material for: Ecological Drivers and Sex-Based Variation in Body Size and Shape in the Queensland Fruit Fly, Bactrocera tryoni (Diptera: Tephritidae)
Source: Insects. 2020 Jun 23;11(6):390. doi: 10.3390/insects11060390 (PMC7348979; doi:10.3390/insects11060390)
Supplement: Supplementary file 1 [file insects-11-00390-s001.zip › QflyReferences.rdf]

<rdf:RDF
 xmlns:rdf="http://www.w3.org/1999/02/22-rdf-syntax-ns#"
 xmlns:z="http://www.zotero.org/namespaces/export#"
 xmlns:dcterms="http://purl.org/dc/terms/"
 xmlns:bib="http://purl.org/net/biblio#"
 xmlns:foaf="http://xmlns.com/foaf/0.1/"
 xmlns:link="http://purl.org/rss/1.0/modules/link/"
 xmlns:dc="http://purl.org/dc/elements/1.1/"
 xmlns:prism="http://prismstandard.org/namespaces/1.2/basic/"
 xmlns:vcard="http://nwalsh.com/rdf/vCard#">
    <bib:Article rdf:about="#item_35">
        <z:itemType>journalArticle</z:itemType>
        <dcterms:isPartOf>
           <bib:Journal></bib:Journal>
        </dcterms:isPartOf>
        <bib:authors>
            <rdf:Seq>
                <rdf:li>
                    <foaf:Person>
                        <foaf:surname>Yonow</foaf:surname>
                        <foaf:givenName>Tania</foaf:givenName>
                    </foaf:Person>
                </rdf:li>
                <rdf:li>
                    <foaf:Person>
                        <foaf:surname>Sutherst</foaf:surname>
                        <foaf:givenName>Robert W</foaf:givenName>
                    </foaf:Person>
                </rdf:li>
            </rdf:Seq>
        </bib:authors>
        <dcterms:isReferencedBy rdf:resource="#item_36"/>
        <link:link rdf:resource="#item_37"/>
        <dc:subject>cold stress</dc:subject>
        <dc:subject>CLIMEX</dc:subject>
        <dc:subject>Qfly development and temperature</dc:subject>
        <dc:subject>importance of Qfly</dc:subject>
        <bib:pages>20</bib:pages>
        <z:libraryCatalog>Zotero</z:libraryCatalog>
        <z:language>en</z:language>
        <dcterms:abstract>CLIMEX is used to analyse the potential distribution of the Queensland fruit ﬂy in relation to long-term average meteorological data. Diﬀerent hypotheses on the mechanisms limiting the distribution of this species are examined. The analyses indicate that diﬀerent CLIMEX models discriminate between locations in diﬀerent ways. In particular, the models describing the limiting eﬀects of cold stress yield substantially diﬀerent estimates of the areas that can support overwintering populations. With the threshold temperature model of cold stress, extreme low temperatures exclude ﬂies from high-altitude areas, but fail to exclude them from areas known not to support overwintering populations. These areas can only be rendered unfavourable by using the degree-day model of cold stress, which prevents suﬃcient thermal accumulation above the developmental threshold to maintain basic metabolic processes for long periods. In contrast, 2 models describing diﬀerent modes of heat stress accumulation provide similar results and are interchangeable. Our analyses also indicate the potential for agricultural practices, such as irrigation, to alter quite dramatically the suitability of an area for Queensland fruit ﬂy, and impact upon its geographical distribution and the pattern of activity.</dcterms:abstract>
        <dc:title>The geographical distribution of the Queensland fruit ﬂy, Bactrocera (Dacus) tryoni, in relation to climate</dc:title>
    </bib:Article>
    <bib:Memo rdf:about="#item_36">
        <rdf:value>&lt;p&gt;the introduction part: an outbreak of Qfly could affect exports of fruit. - an effect of Qfly&lt;/p&gt;</rdf:value>
    </bib:Memo>
    <z:Attachment rdf:about="#item_37">
        <z:itemType>attachment</z:itemType>
        <dc:title>Yonow and Sutherst - The geographical distribution of the Queensland fr.pdf</dc:title>
        <link:type>application/pdf</link:type>
    </z:Attachment>
    <bib:Article rdf:about="http://doi.wiley.com/10.1111/j.1440-6055.2011.00842.x">
        <z:itemType>journalArticle</z:itemType>
        <dcterms:isPartOf rdf:resource="urn:issn:13266756"/>
        <bib:authors>
            <rdf:Seq>
                <rdf:li>
                    <foaf:Person>
                        <foaf:surname>Dominiak</foaf:surname>
                        <foaf:givenName>Bernard C</foaf:givenName>
                    </foaf:Person>
                </rdf:li>
                <rdf:li>
                    <foaf:Person>
                        <foaf:surname>Daniels</foaf:surname>
                        <foaf:givenName>David</foaf:givenName>
                    </foaf:Person>
                </rdf:li>
            </rdf:Seq>
        </bib:authors>
        <link:link rdf:resource="#item_39"/>
        <dc:identifier>
            <dcterms:URI>
                <rdf:value>http://doi.wiley.com/10.1111/j.1440-6055.2011.00842.x</rdf:value>
            </dcterms:URI>
        </dc:identifier>
        <bib:pages>104-115</bib:pages>
        <dc:date>05/2012</dc:date>
        <dcterms:dateSubmitted>2019-07-25 00:57:07</dcterms:dateSubmitted>
        <z:libraryCatalog>DOI.org (Crossref)</z:libraryCatalog>
        <z:language>en</z:language>
        <dc:title>Review of the past and present distribution of Mediterranean fruit fly (Ceratitis capitata Wiedemann) and Queensland fruit fly (Bactrocera tryoni Froggatt) in Australia: Fruit fly distribution in Australia</dc:title>
        <z:shortTitle>Review of the past and present distribution of Mediterranean fruit fly (Ceratitis capitata Wiedemann) and Queensland fruit fly (Bactrocera tryoni Froggatt) in Australia</z:shortTitle>
    </bib:Article>
    <bib:Journal rdf:about="urn:issn:13266756">
        <prism:volume>51</prism:volume>
        <prism:number>2</prism:number>
        <dc:title>Australian Journal of Entomology</dc:title>
        <dc:identifier>ISSN 13266756</dc:identifier>
        <dc:identifier>DOI 10.1111/j.1440-6055.2011.00842.x</dc:identifier>
    </bib:Journal>
    <z:Attachment rdf:about="#item_39">
        <z:itemType>attachment</z:itemType>
        <dc:title>Dominiak and Daniels - 2012 - Review of the past and present distribution of Med.pdf</dc:title>
        <link:type>application/pdf</link:type>
    </z:Attachment>
    <bib:Article rdf:about="https://linkinghub.elsevier.com/retrieve/pii/S0304380003003065">
        <z:itemType>journalArticle</z:itemType>
        <dcterms:isPartOf rdf:resource="urn:issn:03043800"/>
        <bib:authors>
            <rdf:Seq>
                <rdf:li>
                    <foaf:Person>
                        <foaf:surname>Yonow</foaf:surname>
                        <foaf:givenName>T</foaf:givenName>
                    </foaf:Person>
                </rdf:li>
                <rdf:li>
                    <foaf:Person>
                        <foaf:surname>Zalucki</foaf:surname>
                        <foaf:givenName>M.P</foaf:givenName>
                    </foaf:Person>
                </rdf:li>
                <rdf:li>
                    <foaf:Person>
                        <foaf:surname>Sutherst</foaf:surname>
                        <foaf:givenName>R.W</foaf:givenName>
                    </foaf:Person>
                </rdf:li>
                <rdf:li>
                    <foaf:Person>
                        <foaf:surname>Dominiak</foaf:surname>
                        <foaf:givenName>B.C</foaf:givenName>
                    </foaf:Person>
                </rdf:li>
                <rdf:li>
                    <foaf:Person>
                        <foaf:surname>Maywald</foaf:surname>
                        <foaf:givenName>G.F</foaf:givenName>
                    </foaf:Person>
                </rdf:li>
                <rdf:li>
                    <foaf:Person>
                        <foaf:surname>Maelzer</foaf:surname>
                        <foaf:givenName>D.A</foaf:givenName>
                    </foaf:Person>
                </rdf:li>
                <rdf:li>
                    <foaf:Person>
                        <foaf:surname>Kriticos</foaf:surname>
                        <foaf:givenName>D.J</foaf:givenName>
                    </foaf:Person>
                </rdf:li>
            </rdf:Seq>
        </bib:authors>
        <dcterms:isReferencedBy rdf:resource="#item_41"/>
        <link:link rdf:resource="#item_42"/>
        <dc:subject>moisture/ temperature and Qfly development</dc:subject>
        <dc:identifier>
            <dcterms:URI>
                <rdf:value>https://linkinghub.elsevier.com/retrieve/pii/S0304380003003065</rdf:value>
            </dcterms:URI>
        </dc:identifier>
        <bib:pages>9-30</bib:pages>
        <dc:date>3/2004</dc:date>
        <dcterms:dateSubmitted>2019-07-25 00:57:28</dcterms:dateSubmitted>
        <z:libraryCatalog>DOI.org (Crossref)</z:libraryCatalog>
        <z:language>en</z:language>
        <dcterms:abstract>Queensland fruit ﬂy, Bactrocera (Dacus) tryoni (QFF) is arguably the most costly horticultural insect pest in Australia. Despite this, no model is available to describe its population dynamics and aid in its management. This paper describes a cohort-based model of the population dynamics of the Queensland fruit ﬂy. The model is primarily driven by weather variables, and so can be used at any location where appropriate meteorological data are available.</dcterms:abstract>
        <dc:title>Modelling the population dynamics of the Queensland fruit fly, Bactrocera (Dacus) tryoni: a cohort-based approach incorporating the effects of weather</dc:title>
        <z:shortTitle>Modelling the population dynamics of the Queensland fruit fly, Bactrocera (Dacus) tryoni</z:shortTitle>
    </bib:Article>
    <bib:Journal rdf:about="urn:issn:03043800">
        <prism:volume>173</prism:volume>
        <prism:number>1</prism:number>
        <dc:title>Ecological Modelling</dc:title>
        <dc:identifier>ISSN 03043800</dc:identifier>
        <dcterms:alternative>Ecological Modelling</dcterms:alternative>
        <dc:identifier>DOI 10.1016/S0304-3800(03)00306-5</dc:identifier>
    </bib:Journal>
    <bib:Memo rdf:about="#item_41">
       <rdf:value>&lt;p&gt;what is cohort model??&lt;/p&gt;</rdf:value>
    </bib:Memo>
    <z:Attachment rdf:about="#item_42">
        <z:itemType>attachment</z:itemType>
        <dc:title>Yonow et al. - 2004 - Modelling the population dynamics of the Queenslan.pdf</dc:title>
        <link:type>application/pdf</link:type>
    </z:Attachment>
    <z:Attachment rdf:about="#item_43">
        <z:itemType>attachment</z:itemType>
        <dc:title>Adaptations to temperature in geographic races of the queensland fruit fly</dc:title>
        <link:type>application/pdf</link:type>
    </z:Attachment>
    <bib:Article rdf:about="http://www.publish.csiro.au/?paper=EA04217">
        <z:itemType>journalArticle</z:itemType>
        <dcterms:isPartOf rdf:resource="urn:issn:0816-1089"/>
        <bib:authors>
            <rdf:Seq>
                <rdf:li>
                    <foaf:Person>
                        <foaf:surname>Dominiak</foaf:surname>
                        <foaf:givenName>B. C.</foaf:givenName>
                    </foaf:Person>
                </rdf:li>
                <rdf:li>
                    <foaf:Person>
                        <foaf:surname>Mavi</foaf:surname>
                        <foaf:givenName>H. S.</foaf:givenName>
                    </foaf:Person>
                </rdf:li>
                <rdf:li>
                    <foaf:Person>
                        <foaf:surname>Nicol</foaf:surname>
                        <foaf:givenName>H. I.</foaf:givenName>
                    </foaf:Person>
                </rdf:li>
            </rdf:Seq>
        </bib:authors>
        <dcterms:isReferencedBy rdf:resource="#item_45"/>
        <link:link rdf:resource="#item_46"/>
        <dc:subject>CLIMEX</dc:subject>
        <dc:subject>moisture conditions vs Qfly population</dc:subject>
        <dc:identifier>
            <dcterms:URI>
               <rdf:value>http://www.publish.csiro.au/?paper=EA04217</rdf:value>
            </dcterms:URI>
        </dc:identifier>
        <bib:pages>1239</bib:pages>
        <dc:date>2006</dc:date>
        <dcterms:dateSubmitted>2019-07-25 01:15:08</dcterms:dateSubmitted>
        <z:libraryCatalog>DOI.org (Crossref)</z:libraryCatalog>
        <z:language>en</z:language>
        <dcterms:abstract>Weekly data from the urban and rural environments of numerous Australian inland towns were used to assess the impact of urban environments on the potential growth rate of the Queensland fruit fly. The urban environments were warmer and more moist than adjacent rural environments, making rural landscapes less attractive for fruit fly. Further analysis of climatic data revealed an acute negative water balance during the summer season. Under this harsh environment, the health and greenness of urban backyards and parks is maintained with frequent use of urban irrigation. This study aims to quantify the impact of urban hydrology on environmental conditions for the population potential of Queensland fruit fly in south-eastern New South Wales. CLIMEX, a climate-driven simulation model, was used in this study. Results indicated that throughout the winter season, low temperatures kept the Queensland fruit fly under control, irrespective of any other factor, including favourable moisture conditions. During summer, moisture was the major limiting factor. Even partial irrigation reduced the limiting effects of the deficiency of rainfall often experienced during midsummer. Irrigation also resulted in a large increase in the duration of the favourable period for the potential growth of fruit fly and an almost complete removal of unfavourable periods. When irrigation water was applied at optimal or excessive levels, the duration of favourable conditions for the Queensland fruit fly extended beyond the summer season. For the Queensland fruit fly, towns appear to be oases compared with the surrounding rural desert. Queensland fruit fly is unlikely to travel freely between towns, minimising chances of reinvasion once a resident population has been eliminated.</dcterms:abstract>
        <dc:title>Effect of town microclimate on the Queensland fruit fly Bactrocera tryoni</dc:title>
    </bib:Article>
    <bib:Journal rdf:about="urn:issn:0816-1089">
        <prism:volume>46</prism:volume>
        <prism:number>9</prism:number>
        <dc:title>Australian Journal of Experimental Agriculture</dc:title>
        <dc:identifier>ISSN 0816-1089</dc:identifier>
        <dcterms:alternative>Aust. J. Exp. Agric.</dcterms:alternative>
        <dc:identifier>DOI 10.1071/EA04217</dc:identifier>
    </bib:Journal>
    <bib:Memo rdf:about="#item_45">
        <rdf:value>&lt;p&gt;showing how irrigation conditions and moisture conditions are related to Qfly expansion (especially in summer and rainfall deficiency seasons). 'towns appear to be oasis compared with the surrounding rural desert'&lt;/p&gt;</rdf:value>
    </bib:Memo>
    <z:Attachment rdf:about="#item_46">
        <z:itemType>attachment</z:itemType>
        <dc:title>Dominiak et al. - 2006 - Effect of town microclimate on the Queensland frui.pdf</dc:title>
        <link:type>application/pdf</link:type>
    </z:Attachment>
    <bib:Article rdf:about="http://www.nature.com/articles/s41598-017-13307-1">
        <z:itemType>journalArticle</z:itemType>
        <dcterms:isPartOf rdf:resource="urn:issn:2045-2322"/>
        <bib:authors>
            <rdf:Seq>
                <rdf:li>
                    <foaf:Person>
                        <foaf:surname>Sultana</foaf:surname>
                        <foaf:givenName>Sabira</foaf:givenName>
                    </foaf:Person>
                </rdf:li>
                <rdf:li>
                    <foaf:Person>
                        <foaf:surname>Baumgartner</foaf:surname>
                        <foaf:givenName>John B.</foaf:givenName>
                    </foaf:Person>
                </rdf:li>
                <rdf:li>
                    <foaf:Person>
                        <foaf:surname>Dominiak</foaf:surname>
                        <foaf:givenName>Bernard C.</foaf:givenName>
                    </foaf:Person>
                </rdf:li>
                <rdf:li>
                    <foaf:Person>
                        <foaf:surname>Royer</foaf:surname>
                        <foaf:givenName>Jane E.</foaf:givenName>
                    </foaf:Person>
                </rdf:li>
                <rdf:li>
                    <foaf:Person>
                        <foaf:surname>Beaumont</foaf:surname>
                        <foaf:givenName>Linda J.</foaf:givenName>
                    </foaf:Person>
                </rdf:li>
            </rdf:Seq>
        </bib:authors>
        <dcterms:isReferencedBy rdf:resource="#item_48"/>
        <link:link rdf:resource="#item_49"/>
        <dc:subject>suitable habitat prediction in 2030, 2050 and 2070</dc:subject>
        <dc:identifier>
            <dcterms:URI>
                <rdf:value>http://www.nature.com/articles/s41598-017-13307-1</rdf:value>
            </dcterms:URI>
        </dc:identifier>
        <bib:pages>13025</bib:pages>
        <dc:date>12/2017</dc:date>
        <dcterms:dateSubmitted>2019-07-25 01:22:14</dcterms:dateSubmitted>
        <z:libraryCatalog>DOI.org (Crossref)</z:libraryCatalog>
        <z:language>en</z:language>
        <dc:title>Potential impacts of climate change on habitat suitability for the Queensland fruit fly</dc:title>
    </bib:Article>
    <bib:Journal rdf:about="urn:issn:2045-2322">
        <prism:volume>7</prism:volume>
        <prism:number>1</prism:number>
        <dc:title>Scientific Reports</dc:title>
        <dc:identifier>ISSN 2045-2322</dc:identifier>
        <dcterms:alternative>Sci Rep</dcterms:alternative>
        <dc:identifier>DOI 10.1038/s41598-017-13307-1</dc:identifier>
    </bib:Journal>
    <bib:Memo rdf:about="#item_48">
        <rdf:value>&lt;p&gt;more recently released paper, showing the importance of Qfly as a pest insect. information in introduction part is useful for Qfly background.&lt;/p&gt;
&lt;p&gt; &lt;/p&gt;</rdf:value>
    </bib:Memo>
    <z:Attachment rdf:about="#item_49">
        <z:itemType>attachment</z:itemType>
        <dc:title>Sultana et al. - 2017 - Potential impacts of climate change on habitat sui.pdf</dc:title>
        <link:type>application/pdf</link:type>
    </z:Attachment>
    <bib:Article rdf:about="http://doi.wiley.com/10.1002/ece3.2783">
        <z:itemType>journalArticle</z:itemType>
        <dcterms:isPartOf rdf:resource="urn:issn:20457758"/>
        <bib:authors>
            <rdf:Seq>
                <rdf:li>
                    <foaf:Person>
                        <foaf:surname>Blacket</foaf:surname>
                        <foaf:givenName>Mark J.</foaf:givenName>
                    </foaf:Person>
                </rdf:li>
                <rdf:li>
                    <foaf:Person>
                        <foaf:surname>Malipatil</foaf:surname>
                        <foaf:givenName>Mali B.</foaf:givenName>
                    </foaf:Person>
                </rdf:li>
                <rdf:li>
                    <foaf:Person>
                        <foaf:surname>Semeraro</foaf:surname>
                        <foaf:givenName>Linda</foaf:givenName>
                    </foaf:Person>
                </rdf:li>
                <rdf:li>
                    <foaf:Person>
                        <foaf:surname>Gillespie</foaf:surname>
                        <foaf:givenName>Peter S.</foaf:givenName>
                    </foaf:Person>
                </rdf:li>
                <rdf:li>
                    <foaf:Person>
                        <foaf:surname>Dominiak</foaf:surname>
                        <foaf:givenName>Bernie C.</foaf:givenName>
                    </foaf:Person>
                </rdf:li>
            </rdf:Seq>
        </bib:authors>
        <link:link rdf:resource="#item_51"/>
        <dc:identifier>
            <dcterms:URI>
               <rdf:value>http://doi.wiley.com/10.1002/ece3.2783</rdf:value>
            </dcterms:URI>
        </dc:identifier>
        <bib:pages>2604-2616</bib:pages>
        <dc:date>04/2017</dc:date>
        <dcterms:dateSubmitted>2019-07-25 01:26:45</dcterms:dateSubmitted>
        <z:libraryCatalog>DOI.org (Crossref)</z:libraryCatalog>
        <z:language>en</z:language>
        <dcterms:abstract>Understanding the relationship between incursions of insect pests and established populations is critical to implementing effective control. Studies of genetic variation can provide powerful tools to examine potential invasion pathways and longevity of individual pest outbreaks. The major fruit fly pest in eastern Australia, Queensland fruit fly Bactrocera tryoni (Froggatt), has been subject to significant long-­term quarantine and population reduction control measures in the major horticulture production areas of southeastern Australia, at the species southern range limit. Previous studies have employed microsatellite markers to estimate gene flow between populations across this region. In this study, we used an independent genetic marker, mitochondrial DNA (mtDNA) sequences, to screen genetic variation in established and adjacent outbreak populations in southeastern Australia. During the study period, favorable environmental conditions resulted in multiple outbreaks, which appeared genetically distinctive and relatively geographically localized, implying minimal dispersal between simultaneous outbreaks. Populations in established regions were found to occur over much larger areas. Screening mtDNA (female) lineages proved to be an effective alternative genetic tool to assist in understanding fruit fly population dynamics and provide another possible molecular method that could now be employed for better understanding of the ecology and evolution of this and other pest species.</dcterms:abstract>
        <dc:title>Screening mitochondrial DNA sequence variation as an alternative method for tracking established and outbreak populations of Queensland fruit fly at the species southern range limit</dc:title>
    </bib:Article>
    <bib:Journal rdf:about="urn:issn:20457758">
        <prism:volume>7</prism:volume>
        <prism:number>8</prism:number>
        <dc:title>Ecology and Evolution</dc:title>
        <dc:identifier>ISSN 20457758</dc:identifier>
        <dcterms:alternative>Ecol Evol</dcterms:alternative>
        <dc:identifier>DOI 10.1002/ece3.2783</dc:identifier>
    </bib:Journal>
    <z:Attachment rdf:about="#item_51">
        <z:itemType>attachment</z:itemType>
        <dc:title>Blacket et al. - 2017 - Screening mitochondrial DNA sequence variation as .pdf</dc:title>
        <link:type>application/pdf</link:type>
    </z:Attachment>
    <bib:Article rdf:about="http://doi.wiley.com/10.1111/j.1469-7998.1998.tb00087.x">
        <z:itemType>journalArticle</z:itemType>
        <dcterms:isPartOf rdf:resource="urn:issn:0952-8369,%201469-7998"/>
        <bib:authors>
            <rdf:Seq>
                <rdf:li>
                    <foaf:Person>
                        <foaf:surname>Haas</foaf:surname>
                        <foaf:givenName>Heather L.</foaf:givenName>
                    </foaf:Person>
                </rdf:li>
                <rdf:li>
                    <foaf:Person>
                        <foaf:surname>Tolley</foaf:surname>
                        <foaf:givenName>Krystal A.</foaf:givenName>
                    </foaf:Person>
                </rdf:li>
            </rdf:Seq>
        </bib:authors>
        <dcterms:isReferencedBy rdf:resource="#item_53"/>
        <link:link rdf:resource="#item_54"/>
        <dc:subject>fruit fly</dc:subject>
        <dc:subject>wing landmarks</dc:subject>
        <dc:subject>principal components analysis (PCA)</dc:subject>
        <dc:identifier>
            <dcterms:URI>
                <rdf:value>http://doi.wiley.com/10.1111/j.1469-7998.1998.tb00087.x</rdf:value>
            </dcterms:URI>
        </dc:identifier>
        <bib:pages>197-203</bib:pages>
        <dc:date>06/1998</dc:date>
        <dcterms:dateSubmitted>2019-07-25 02:51:33</dcterms:dateSubmitted>
        <z:libraryCatalog>DOI.org (Crossref)</z:libraryCatalog>
        <z:language>en</z:language>
        <dcterms:abstract>Differences in wing morphology are described for three Eurasian populations of Drosophila lummei. A truss network of wing characters was used to quantify wing size and shape for 149 individuals from Japan, Sweden and Russia. Sexual dimorphism in wing size and shape was not substantial, so the sexes were pooled and multivariate analyses conducted. Both principal components analysis and discriminant analysis of wing morphology revealed signi®cant differences among all geographic groups. These differences indicate that morphometric analysis of wing characters can reliably discriminate between geographic groups and accurately classify individuals of the three Drosophila lummei populations. Principal components analysis also revealed that characters occurring in the same section of the wing formed correlated suites which corresponded to morphologically and functionally distinct areas of the wing. This study is unique because it detects subtle morphological differences within a single species of fruit ¯y across an intercontinental distribution.The results corroborate genetic studies in which geographic variation was found for inversion polymorphisms among spatially separated populations of Drosophila lummei.</dcterms:abstract>
        <dc:title>Geographic variation of wing morphology in three Eurasian populations of the fruit fly, Drosophila lummei</dc:title>
    </bib:Article>
    <bib:Journal rdf:about="urn:issn:0952-8369,%201469-7998">
        <prism:volume>245</prism:volume>
        <prism:number>2</prism:number>
        <dc:title>Journal of Zoology</dc:title>
        <dc:identifier>ISSN 0952-8369, 1469-7998</dc:identifier>
        <dcterms:alternative>J Zoology</dcterms:alternative>
        <dc:identifier>DOI 10.1111/j.1469-7998.1998.tb00087.x</dc:identifier>
    </bib:Journal>
    <bib:Memo rdf:about="#item_53">
        <rdf:value>&lt;p&gt;using principal component analysis to see correlations and differences&lt;/p&gt;</rdf:value>
    </bib:Memo>
    <z:Attachment rdf:about="#item_54">
        <z:itemType>attachment</z:itemType>
        <dc:title>Haas and Tolley - 1998 - Geographic variation of wing morphology in three E.pdf</dc:title>
        <link:type>application/pdf</link:type>
    </z:Attachment>
    <bib:Article rdf:about="http://www.eje.cz/doi/10.14411/eje.2007.064.html">
        <z:itemType>journalArticle</z:itemType>
        <dcterms:isPartOf rdf:resource="urn:issn:12105759,%2018028829"/>
        <bib:authors>
            <rdf:Seq>
                <rdf:li>
                    <foaf:Person>
                        <foaf:surname>Breuker</foaf:surname>
                        <foaf:givenName>Casper J.</foaf:givenName>
                    </foaf:Person>
                </rdf:li>
                <rdf:li>
                    <foaf:Person>
                        <foaf:surname>Brakefield</foaf:surname>
                        <foaf:givenName>Paul M.</foaf:givenName>
                    </foaf:Person>
                </rdf:li>
                <rdf:li>
                    <foaf:Person>
                        <foaf:surname>Gibbs</foaf:surname>
                        <foaf:givenName>Melanie</foaf:givenName>
                    </foaf:Person>
                </rdf:li>
            </rdf:Seq>
        </bib:authors>
        <dcterms:isReferencedBy rdf:resource="#item_56"/>
        <link:link rdf:resource="#item_57"/>
        <dc:subject>wing/ body morphology and dispersal</dc:subject>
        <dc:subject>butterfly</dc:subject>
        <dc:subject>fluctuating asymmetry (FA) of wing shape</dc:subject>
        <dc:subject>wing loading</dc:subject>
        <dc:subject>wing aspect ratio</dc:subject>
        <dc:subject>landmarks on wings</dc:subject>
        <dc:subject>sexual differences in dispersal</dc:subject>
        <dc:identifier>
            <dcterms:URI>
                <rdf:value>http://www.eje.cz/doi/10.14411/eje.2007.064.html</rdf:value>
            </dcterms:URI>
        </dc:identifier>
        <bib:pages>445-452</bib:pages>
        <dc:date>2007-7-25</dc:date>
        <dcterms:dateSubmitted>2019-07-25 03:00:51</dcterms:dateSubmitted>
        <z:libraryCatalog>DOI.org (Crossref)</z:libraryCatalog>
        <z:language>en</z:language>
        <dcterms:abstract>We examined whether dispersal was associated with body and wing morphology and individual quality, and whether such an association was sex-specific, in the Glanville fritillary butterfly Melitaea cinxia (L.) in Paldiski on the north coast of Estonia. Body weight, size and shape of both fore- and hindwing, wing aspect ratio and wing loading were used as measures of body and wing morphology. Fluctuating asymmetry (FA) of wing shape was used as a measure of individual quality. Males and females did not differ in dispersal rates, despite large differences in overall morphology and FA. Females had a significantly higher wing loading and aspect ratio, but a lower FA than males. Females, but not males, that dispersed differed in forewing shape from those that did not disperse. The sex-specifity of the covariation between dispersal and forewing shape is most probably due to wing shape being associated with different life-history traits in both sexes, resulting in different selection pressures on wing shape in each of the sexes.</dcterms:abstract>
        <dc:title>The association between wing morphology and dispersal is sex-specific in the glanville fritillary butterfly Melitaea cinxia (Lepidoptera: Nymphalidae)</dc:title>
        <z:shortTitle>The association between wing morphology and dispersal is sex-specific in the glanville fritillary butterfly Melitaea cinxia (Lepidoptera</z:shortTitle>
    </bib:Article>
    <bib:Journal rdf:about="urn:issn:12105759,%2018028829">
        <prism:volume>104</prism:volume>
        <prism:number>3</prism:number>
        <dc:title>European Journal of Entomology</dc:title>
        <dc:identifier>ISSN 12105759, 18028829</dc:identifier>
        <dcterms:alternative>Eur. J. Entomol.</dcterms:alternative>
        <dc:identifier>DOI 10.14411/eje.2007.064</dc:identifier>
    </bib:Journal>
    <bib:Memo rdf:about="#item_56">
        <rdf:value>&lt;p&gt;this paper is very useful, indicating the association between wing shape/ size and dispersal ability.&lt;/p&gt;
&lt;p&gt;besides, authors used fluctuating asymmetry as a indicator of individual quality, which could affect flight ability.&lt;/p&gt;</rdf:value>
    </bib:Memo>
    <z:Attachment rdf:about="#item_57">
        <z:itemType>attachment</z:itemType>
        <dc:title>Breuker et al. - 2007 - The association between wing morphology and disper.pdf</dc:title>
        <link:type>application/pdf</link:type>
    </z:Attachment>
    <bib:Article rdf:about="http://doi.wiley.com/10.1111/j.1600-0587.1988.tb00796.x">
        <z:itemType>journalArticle</z:itemType>
        <dcterms:isPartOf rdf:resource="urn:issn:0906-7590,%201600-0587"/>
        <bib:authors>
            <rdf:Seq>
                <rdf:li>
                    <foaf:Person>
                        <foaf:surname>Delettre</foaf:surname>
                        <foaf:givenName>Y. R.</foaf:givenName>
                    </foaf:Person>
                </rdf:li>
            </rdf:Seq>
        </bib:authors>
        <dcterms:isReferencedBy rdf:resource="#item_59"/>
        <link:link rdf:resource="#item_60"/>
        <dc:subject>wing length and dispersal</dc:subject>
        <dc:subject>flight ability</dc:subject>
        <dc:subject>wind and flight ability</dc:subject>
        <dc:subject>boundary layer</dc:subject>
        <dc:identifier>
            <dcterms:URI>
                <rdf:value>http://doi.wiley.com/10.1111/j.1600-0587.1988.tb00796.x</rdf:value>
            </dcterms:URI>
        </dc:identifier>
        <bib:pages>166-170</bib:pages>
        <dc:date>09/1988</dc:date>
        <dcterms:dateSubmitted>2019-07-25 03:11:47</dcterms:dateSubmitted>
        <z:libraryCatalog>DOI.org (Crossref)</z:libraryCatalog>
        <z:language>en</z:language>
        <dc:title>Chironomid wing length, dispersal ability and habitat predictability</dc:title>
    </bib:Article>
    <bib:Journal rdf:about="urn:issn:0906-7590,%201600-0587">
        <prism:volume>11</prism:volume>
        <prism:number>3</prism:number>
        <dc:title>Ecography</dc:title>
        <dc:identifier>ISSN 0906-7590, 1600-0587</dc:identifier>
        <dcterms:alternative>Ecography</dcterms:alternative>
        <dc:identifier>DOI 10.1111/j.1600-0587.1988.tb00796.x</dc:identifier>
    </bib:Journal>
    <bib:Memo rdf:about="#item_59">
        <rdf:value>&lt;p&gt;one interesting view of this paper is about how wind affect flight ability, as well as the concept of 'boundary layer'&lt;/p&gt;</rdf:value>
    </bib:Memo>
    <z:Attachment rdf:about="#item_60">
        <z:itemType>attachment</z:itemType>
        <dc:title>Delettre - 1988 - Chironomid wing length, dispersal ability and habi.pdf</dc:title>
        <link:type>application/pdf</link:type>
    </z:Attachment>
    <bib:Article rdf:about="http://stacks.iop.org/1748-3190/10/i=5/a=056020?key=crossref.670af6abfcf482b0fa381358fa14e798">
        <z:itemType>journalArticle</z:itemType>
        <dcterms:isPartOf rdf:resource="urn:issn:1748-3190"/>
        <bib:authors>
            <rdf:Seq>
                <rdf:li>
                    <foaf:Person>
                        <foaf:surname>Phillips</foaf:surname>
                        <foaf:givenName>Nathan</foaf:givenName>
                    </foaf:Person>
                </rdf:li>
                <rdf:li>
                    <foaf:Person>
                        <foaf:surname>Knowles</foaf:surname>
                        <foaf:givenName>Kevin</foaf:givenName>
                    </foaf:Person>
                </rdf:li>
                <rdf:li>
                    <foaf:Person>
                        <foaf:surname>Bomphrey</foaf:surname>
                        <foaf:givenName>Richard J</foaf:givenName>
                    </foaf:Person>
                </rdf:li>
            </rdf:Seq>
        </bib:authors>
        <dcterms:isReferencedBy rdf:resource="#item_65"/>
        <link:link rdf:resource="#item_63"/>
        <dc:subject>lift and AR</dc:subject>
        <dc:identifier>
            <dcterms:URI>
                <rdf:value>http://stacks.iop.org/1748-3190/10/i=5/a=056020?key=crossref.670af6abfcf482b0fa381358fa14e798</rdf:value>
            </dcterms:URI>
        </dc:identifier>
        <bib:pages>056020</bib:pages>
        <dc:date>2015-10-09</dc:date>
        <dcterms:dateSubmitted>2019-07-26 01:06:55</dcterms:dateSubmitted>
        <z:libraryCatalog>DOI.org (Crossref)</z:libraryCatalog>
        <z:language>en</z:language>
        <dc:title>The effect of aspect ratio on the leading-edge vortex over an insect-like flapping wing</dc:title>
    </bib:Article>
    <bib:Journal rdf:about="urn:issn:1748-3190">
        <prism:volume>10</prism:volume>
        <prism:number>5</prism:number>
        <dc:title>Bioinspiration &amp; Biomimetics</dc:title>
        <dc:identifier>ISSN 1748-3190</dc:identifier>
        <dcterms:alternative>Bioinspir. Biomim.</dcterms:alternative>
        <dc:identifier>DOI 10.1088/1748-3190/10/5/056020</dc:identifier>
    </bib:Journal>
    <bib:Memo rdf:about="#item_65">
        <rdf:value>&lt;p&gt;this paper is more related to flight height rather than distance. However, this theory can combine with 'boundary layer'.&lt;/p&gt;</rdf:value>
    </bib:Memo>
    <z:Attachment rdf:about="#item_63">
        <z:itemType>attachment</z:itemType>
        <dc:title>Phillips et al. - 2015 - The effect of aspect ratio on the leading-edge vor.pdf</dc:title>
        <link:type>application/pdf</link:type>
    </z:Attachment>
    <bib:Article rdf:about="https://royalsocietypublishing.org/doi/10.1098/rspb.2016.1922">
        <z:itemType>journalArticle</z:itemType>
        <dcterms:isPartOf rdf:resource="urn:issn:0962-8452,%201471-2954"/>
        <bib:authors>
            <rdf:Seq>
                <rdf:li>
                    <foaf:Person>
                        <foaf:surname>Kennedy</foaf:surname>
                        <foaf:givenName>Jonathan D.</foaf:givenName>
                    </foaf:Person>
                </rdf:li>
                <rdf:li>
                    <foaf:Person>
                        <foaf:surname>Borregaard</foaf:surname>
                        <foaf:givenName>Michael K.</foaf:givenName>
                    </foaf:Person>
                </rdf:li>
                <rdf:li>
                    <foaf:Person>
                        <foaf:surname>Jønsson</foaf:surname>
                        <foaf:givenName>Knud A.</foaf:givenName>
                    </foaf:Person>
                </rdf:li>
                <rdf:li>
                    <foaf:Person>
                        <foaf:surname>Marki</foaf:surname>
                        <foaf:givenName>Petter Z.</foaf:givenName>
                    </foaf:Person>
                </rdf:li>
                <rdf:li>
                    <foaf:Person>
                        <foaf:surname>Fjeldså</foaf:surname>
                        <foaf:givenName>Jon</foaf:givenName>
                    </foaf:Person>
                </rdf:li>
                <rdf:li>
                    <foaf:Person>
                        <foaf:surname>Rahbek</foaf:surname>
                        <foaf:givenName>Carsten</foaf:givenName>
                    </foaf:Person>
                </rdf:li>
            </rdf:Seq>
        </bib:authors>
        <dcterms:isReferencedBy rdf:resource="#item_68"/>
        <link:link rdf:resource="#item_66"/>
        <dc:subject>aspect ratio</dc:subject>
        <dc:subject>dispersal ability</dc:subject>
        <dc:subject>diversification</dc:subject>
        <dc:subject>wing shape</dc:subject>
        <dc:identifier>
            <dcterms:URI>
                <rdf:value>https://royalsocietypublishing.org/doi/10.1098/rspb.2016.1922</rdf:value>
            </dcterms:URI>
        </dc:identifier>
        <bib:pages>20161922</bib:pages>
        <dc:date>2016-12-14</dc:date>
        <dcterms:dateSubmitted>2019-07-26 01:33:26</dcterms:dateSubmitted>
        <z:libraryCatalog>DOI.org (Crossref)</z:libraryCatalog>
        <z:language>en</z:language>
        <dc:title>The influence of wing morphology upon the dispersal, geographical distributions and diversification of the Corvides (Aves; Passeriformes)</dc:title>
    </bib:Article>
    <bib:Journal rdf:about="urn:issn:0962-8452,%201471-2954">
        <prism:volume>283</prism:volume>
        <prism:number>1844</prism:number>
        <dc:title>Proceedings of the Royal Society B: Biological Sciences</dc:title>
        <dc:identifier>ISSN 0962-8452, 1471-2954</dc:identifier>
        <dcterms:alternative>Proc. R. Soc. B</dcterms:alternative>
        <dc:identifier>DOI 10.1098/rspb.2016.1922</dc:identifier>
    </bib:Journal>
    <bib:Memo rdf:about="#item_68">
        <rdf:value>&lt;p&gt;wing shape of birds can affect diversity of lineages because it plays an important role in determine the potential for colonization and diversification in new areas. however, the influence of wing morphology on dispersal ability is complex, determined by many other ecological pressures.&lt;/p&gt;</rdf:value>
    </bib:Memo>
    <z:Attachment rdf:about="#item_66">
        <z:itemType>attachment</z:itemType>
        <dc:title>Kennedy et al. - 2016 - The influence of wing morphology upon the dispersa.pdf</dc:title>
        <link:type>application/pdf</link:type>
    </z:Attachment>
    <bib:Article rdf:about="http://doi.wiley.com/10.1111/geb.12529">
        <z:itemType>journalArticle</z:itemType>
        <dcterms:isPartOf rdf:resource="urn:issn:1466822X"/>
        <bib:authors>
            <rdf:Seq>
                <rdf:li>
                    <foaf:Person>
                        <foaf:surname>McCulloch</foaf:surname>
                        <foaf:givenName>Graham A.</foaf:givenName>
                    </foaf:Person>
                </rdf:li>
                <rdf:li>
                    <foaf:Person>
                        <foaf:surname>Wallis</foaf:surname>
                        <foaf:givenName>Graham P.</foaf:givenName>
                    </foaf:Person>
                </rdf:li>
                <rdf:li>
                    <foaf:Person>
                        <foaf:surname>Waters</foaf:surname>
                        <foaf:givenName>Jonathan M.</foaf:givenName>
                    </foaf:Person>
                </rdf:li>
            </rdf:Seq>
        </bib:authors>
        <dcterms:isReferencedBy rdf:resource="#item_71"/>
        <link:link rdf:resource="#item_69"/>
        <dc:subject>dispersal ability</dc:subject>
        <dc:subject>distribution</dc:subject>
        <dc:subject>wing length</dc:subject>
        <dc:subject>insect</dc:subject>
        <dc:identifier>
            <dcterms:URI>
               <rdf:value>http://doi.wiley.com/10.1111/geb.12529</rdf:value>
            </dcterms:URI>
        </dc:identifier>
        <bib:pages>93-101</bib:pages>
        <dc:date>01/2017</dc:date>
        <dcterms:dateSubmitted>2019-07-26 01:51:39</dcterms:dateSubmitted>
        <z:libraryCatalog>DOI.org (Crossref)</z:libraryCatalog>
        <z:language>en</z:language>
        <dcterms:abstract>Aim Dispersal ability has traditionally been seen as a key influence on species distributions, but recent biogeographical analyses have cast doubt on the strength of this association. Here we present biogeographical evidence from New Zealand’s entire plecopteran fauna (100 species) to test for associations between flight ability and species range, and to determine the extent of wing reduction that is required to influence biogeographical patterns.</dcterms:abstract>
        <dc:title>Does wing size shape insect biogeography? Evidence from a diverse regional stonefly assemblage: Plecopteran dispersal</dc:title>
        <z:shortTitle>Does wing size shape insect biogeography?</z:shortTitle>
    </bib:Article>
    <bib:Journal rdf:about="urn:issn:1466822X">
        <prism:volume>26</prism:volume>
        <prism:number>1</prism:number>
        <dc:title>Global Ecology and Biogeography</dc:title>
        <dc:identifier>ISSN 1466822X</dc:identifier>
        <dcterms:alternative>Global Ecol. Biogeogr.</dcterms:alternative>
        <dc:identifier>DOI 10.1111/geb.12529</dc:identifier>
    </bib:Journal>
    <bib:Memo rdf:about="#item_71">
        <rdf:value>&lt;p&gt;this is a very good paper which shows a close association between wing size and biogeographical patterns. this research shows that even subtle morphological shifts in wings can be correlated with substantial biogeographical change.&lt;/p&gt;</rdf:value>
    </bib:Memo>
    <z:Attachment rdf:about="#item_69">
        <z:itemType>attachment</z:itemType>
        <dc:title>McCulloch et al. - 2017 - Does wing size shape insect biogeography Evidence.pdf</dc:title>
        <link:type>application/pdf</link:type>
    </z:Attachment>
    <bib:Article rdf:about="http://doi.wiley.com/10.1111/jav.01220">
        <z:itemType>journalArticle</z:itemType>
        <dcterms:isPartOf rdf:resource="urn:issn:09088857"/>
        <bib:authors>
            <rdf:Seq>
                <rdf:li>
                    <foaf:Person>
                        <foaf:surname>Grilli</foaf:surname>
                        <foaf:givenName>Maricel Graña</foaf:givenName>
                    </foaf:Person>
                </rdf:li>
                <rdf:li>
                    <foaf:Person>
                        <foaf:surname>Lambertucci</foaf:surname>
                        <foaf:givenName>Sergio A.</foaf:givenName>
                    </foaf:Person>
                </rdf:li>
                <rdf:li>
                    <foaf:Person>
                        <foaf:surname>Therrien</foaf:surname>
                        <foaf:givenName>Jean-François</foaf:givenName>
                    </foaf:Person>
                </rdf:li>
                <rdf:li>
                    <foaf:Person>
                        <foaf:surname>Bildstein</foaf:surname>
                        <foaf:givenName>Keith L.</foaf:givenName>
                    </foaf:Person>
                </rdf:li>
            </rdf:Seq>
        </bib:authors>
        <dcterms:isReferencedBy rdf:resource="#item_74"/>
        <link:link rdf:resource="#item_72"/>
        <dc:subject>wing loading</dc:subject>
        <dc:subject>aspect ratio</dc:subject>
        <dc:subject>wing shape</dc:subject>
        <dc:subject>wing size</dc:subject>
        <dc:subject>soaring bird</dc:subject>
        <dc:identifier>
            <dcterms:URI>
               <rdf:value>http://doi.wiley.com/10.1111/jav.01220</rdf:value>
            </dcterms:URI>
        </dc:identifier>
        <bib:pages>669-678</bib:pages>
        <dc:date>05/2017</dc:date>
        <dcterms:dateSubmitted>2019-07-26 02:01:40</dcterms:dateSubmitted>
        <z:libraryCatalog>DOI.org (Crossref)</z:libraryCatalog>
        <z:language>en</z:language>
        <dc:title>Wing size but not wing shape is related to migratory behavior in a soaring bird</dc:title>
    </bib:Article>
    <bib:Journal rdf:about="urn:issn:09088857">
        <prism:volume>48</prism:volume>
        <prism:number>5</prism:number>
        <dc:title>Journal of Avian Biology</dc:title>
        <dc:identifier>ISSN 09088857</dc:identifier>
        <dcterms:alternative>J Avian Biol</dcterms:alternative>
        <dc:identifier>DOI 10.1111/jav.01220</dc:identifier>
    </bib:Journal>
    <bib:Memo rdf:about="#item_74">
        <rdf:value>&lt;p&gt;this paper indicated that soaring birds with lower wing loading flew faster, farther and higher, enabling lower-cost flight. flapping flight species during migration are more related to aspect ratio (wing shape).&lt;/p&gt;</rdf:value>
    </bib:Memo>
    <z:Attachment rdf:about="#item_72">
        <z:itemType>attachment</z:itemType>
        <dc:title>Grilli et al. - 2017 - Wing size but not wing shape is related to migrato.pdf</dc:title>
        <link:type>application/pdf</link:type>
    </z:Attachment>
    <bib:Article rdf:about="http://doi.wiley.com/10.1111/1744-7917.12027">
        <z:itemType>journalArticle</z:itemType>
        <dcterms:isPartOf rdf:resource="urn:issn:16729609"/>
        <bib:authors>
            <rdf:Seq>
                <rdf:li>
                    <foaf:Person>
                        <foaf:surname>Çağlar</foaf:surname>
                        <foaf:givenName>Selim S.</foaf:givenName>
                    </foaf:Person>
                </rdf:li>
                <rdf:li>
                    <foaf:Person>
                        <foaf:surname>Karacaoğlu</foaf:surname>
                        <foaf:givenName>Çağaşan</foaf:givenName>
                    </foaf:Person>
                </rdf:li>
                <rdf:li>
                    <foaf:Person>
                        <foaf:surname>Kuyucu</foaf:surname>
                        <foaf:givenName>A. Cem</foaf:givenName>
                    </foaf:Person>
                </rdf:li>
                <rdf:li>
                    <foaf:Person>
                        <foaf:surname>Sağlam</foaf:surname>
                        <foaf:givenName>İsmail K.</foaf:givenName>
                    </foaf:Person>
                </rdf:li>
            </rdf:Seq>
        </bib:authors>
        <dcterms:isReferencedBy rdf:resource="#item_83"/>
        <link:link rdf:resource="#item_78"/>
        <dc:subject>moisture gradient (humidity/rainfall)</dc:subject>
        <dc:subject>insect body size</dc:subject>
        <dc:subject>desiccation resistance</dc:subject>
        <dc:identifier>
            <dcterms:URI>
               <rdf:value>http://doi.wiley.com/10.1111/1744-7917.12027</rdf:value>
            </dcterms:URI>
        </dc:identifier>
        <bib:pages>213-226</bib:pages>
        <dc:date>04/2014</dc:date>
        <dcterms:dateSubmitted>2019-07-26 02:29:21</dcterms:dateSubmitted>
        <z:libraryCatalog>DOI.org (Crossref)</z:libraryCatalog>
        <z:language>en</z:language>
        <dcterms:abstract>Two primary patterns of body size variation have been recorded in ectotherms in relation to latitudinal/altitudinal shifts. In some, body size increases with increasing latitude/altitude whereas, in others, body size decreases with increasing latitude/altitude. This clinal variation is generally assumed to be caused by local adaptation to environmental conditions however the selective variable(s) (temperature, humidity, diet quality, etc.) is still heavily debated. Here we investigate geographic variation in body size of dark and pale color morphs of males of the bush-cricket Isophya rizeensis collected from 15 locations along an elevation gradient ranging from 350 to 2 500 m. Using an information theoretical approach we evaluate the relative support of four different hypotheses (the temperature size rule, the moisture gradient hypothesis, the seasonal constraint hypothesis, and the primary productivity hypothesis) explaining body size variation along the altitudinal gradient. Body size variation in pale color morphs showed a curvilinear relationship with altitude while dark color morphs showed no variation in body size. Body size variation in pale color morphs was highly correlated with precipitation and temperature seasonality values thus giving strong support for the moisture gradient and seasonal constraint hypothesis. Our results reinforce the importance of gradients in humidity and seasonality over temperature in the creation of altitudinal body size clines and the role of selection for resistance to stress factors in the establishment of these clines. Whether a body size cline is observed or not might also depend on the phenotypic properties of the individuals, like coloration.</dcterms:abstract>
        <dc:title>Humidity and seasonality drives body size patterns in males of the bush cricket &lt;i&gt;Isophya rizeensis&lt;/i&gt; Sevgili, 2003 (Orthoptera: Tettigoniidae: Phaneropterinae): Humidity and seasonality drives body size</dc:title>
        <z:shortTitle>Humidity and seasonality drives body size patterns in males of the bush cricket &lt;i&gt;Isophya rizeensis&lt;/i&gt; Sevgili, 2003 (Orthoptera</z:shortTitle>
    </bib:Article>
    <bib:Journal rdf:about="urn:issn:16729609">
        <prism:volume>21</prism:volume>
        <prism:number>2</prism:number>
        <dc:title>Insect Science</dc:title>
        <dc:identifier>ISSN 16729609</dc:identifier>
        <dcterms:alternative>Insect Science</dcterms:alternative>
        <dc:identifier>DOI 10.1111/1744-7917.12027</dc:identifier>
    </bib:Journal>
    <bib:Memo rdf:about="#item_83">
        <rdf:value>&lt;p&gt;this research also found the association between body size and humidity gradient. larger body size is likely to resist to desiccation.&lt;/p&gt;</rdf:value>
    </bib:Memo>
    <z:Attachment rdf:about="#item_78">
        <z:itemType>attachment</z:itemType>
        <dc:identifier>
            <dcterms:URI>
                <rdf:value>https://onlinelibrary.wiley.com/doi/pdf/10.1111/1744-7917.12027</rdf:value>
            </dcterms:URI>
        </dc:identifier>
        <dcterms:dateSubmitted>2019-07-26 02:29:18</dcterms:dateSubmitted>
        <dc:title>Çağlar et al. - 2014 - Humidity and seasonality drives body size patterns.pdf</dc:title>
        <z:linkMode>1</z:linkMode>
        <link:type>application/pdf</link:type>
    </z:Attachment>
    <bib:Article rdf:about="http://doi.wiley.com/10.1111/j.0014-3820.2003.tb00304.x">
        <z:itemType>journalArticle</z:itemType>
        <dcterms:isPartOf rdf:resource="urn:issn:0014-3820,%201558-5646"/>
        <bib:authors>
            <rdf:Seq>
                <rdf:li>
                    <foaf:Person>
                        <foaf:surname>Kennington</foaf:surname>
                        <foaf:givenName>W. Jason</foaf:givenName>
                    </foaf:Person>
                </rdf:li>
                <rdf:li>
                    <foaf:Person>
                        <foaf:surname>Killeen</foaf:surname>
                        <foaf:givenName>James R.</foaf:givenName>
                    </foaf:Person>
                </rdf:li>
                <rdf:li>
                    <foaf:Person>
                        <foaf:surname>Goldstein</foaf:surname>
                        <foaf:givenName>David B.</foaf:givenName>
                    </foaf:Person>
                </rdf:li>
                <rdf:li>
                    <foaf:Person>
                        <foaf:surname>Partridge</foaf:surname>
                        <foaf:givenName>Linda</foaf:givenName>
                    </foaf:Person>
                </rdf:li>
            </rdf:Seq>
        </bib:authors>
        <dcterms:isReferencedBy rdf:resource="#item_82"/>
        <link:link rdf:resource="#item_80"/>
        <dc:subject>wing size</dc:subject>
        <dc:subject>humidity</dc:subject>
        <dc:subject>fly</dc:subject>
        <dc:identifier>
            <dcterms:URI>
                <rdf:value>http://doi.wiley.com/10.1111/j.0014-3820.2003.tb00304.x</rdf:value>
            </dcterms:URI>
        </dc:identifier>
        <bib:pages>932-936</bib:pages>
        <dc:date>04/2003</dc:date>
        <dcterms:dateSubmitted>2019-07-26 02:45:51</dcterms:dateSubmitted>
        <z:libraryCatalog>DOI.org (Crossref)</z:libraryCatalog>
        <z:language>en</z:language>
        <dcterms:abstract>We examined the evolutionary response of wing area (a trait highly correlated with other measures of body size) to relative humidity (RH), temperature, and their interaction in Drosophila melanogaster, using replicated lines that had been allowed to evolve at low or high humidity at 18ЊC or at 25ЊC. We found that after 20 weeks of selection (5–10 generations), low RH lines had signiﬁcantly greater wing areas than high RH lines in both sexes. This evolutionary response may have resulted from selection of larger ﬂies with a smaller surface area for water loss relative to their weight, or as a correlated response to selection on some other unidentiﬁed trait. There were no evolutionary effects of temperature on wing area or cell density. This may have been due to the short duration of the selection experiment, and/or counteracting selection pressures on body size at warm temperature.</dcterms:abstract>
        <dc:title>RAPID LABORATORY EVOLUTION OF ADULT WING AREA IN DROSOPHILA MELANOGASTER IN RESPONSE TO HUMIDITY</dc:title>
    </bib:Article>
    <bib:Journal rdf:about="urn:issn:0014-3820,%201558-5646">
        <prism:volume>57</prism:volume>
        <prism:number>4</prism:number>
        <dc:title>Evolution</dc:title>
        <dc:identifier>ISSN 0014-3820, 1558-5646</dc:identifier>
        <dcterms:alternative>Evolution</dcterms:alternative>
        <dc:identifier>DOI 10.1111/j.0014-3820.2003.tb00304.x</dc:identifier>
    </bib:Journal>
    <bib:Memo rdf:about="#item_82">
        <rdf:value>&lt;p&gt;low relative humidity → greater wing areas&lt;/p&gt;
&lt;p&gt;this research was based on a species of fly, therefore this paper is very useful for my research.&lt;/p&gt;</rdf:value>
    </bib:Memo>
    <z:Attachment rdf:about="#item_80">
        <z:itemType>attachment</z:itemType>
        <dc:title>Kennington et al. - 2003 - RAPID LABORATORY EVOLUTION OF ADULT WING AREA IN D.pdf</dc:title>
        <link:type>application/pdf</link:type>
    </z:Attachment>
    <bib:Article rdf:about="http://doi.wiley.com/10.1111/j.1365-2699.2012.02710.x">
        <z:itemType>journalArticle</z:itemType>
        <dcterms:isPartOf rdf:resource="urn:issn:03050270"/>
        <bib:authors>
            <rdf:Seq>
                <rdf:li>
                    <foaf:Person>
                        <foaf:surname>Harris</foaf:surname>
                        <foaf:givenName>Rebecca</foaf:givenName>
                    </foaf:Person>
                </rdf:li>
                <rdf:li>
                    <foaf:Person>
                        <foaf:surname>McQuillan</foaf:surname>
                        <foaf:givenName>Peter</foaf:givenName>
                    </foaf:Person>
                </rdf:li>
                <rdf:li>
                    <foaf:Person>
                        <foaf:surname>Hughes</foaf:surname>
                        <foaf:givenName>Lesley</foaf:givenName>
                    </foaf:Person>
                </rdf:li>
            </rdf:Seq>
        </bib:authors>
        <dcterms:isReferencedBy rdf:resource="#item_86"/>
        <link:link rdf:resource="#item_84"/>
        <dc:subject>desiccation resistance hypothesis</dc:subject>
        <dc:subject>PCA</dc:subject>
        <dc:identifier>
            <dcterms:URI>
                <rdf:value>http://doi.wiley.com/10.1111/j.1365-2699.2012.02710.x</rdf:value>
            </dcterms:URI>
        </dc:identifier>
        <bib:pages>1450-1461</bib:pages>
        <dc:date>08/2012</dc:date>
        <dcterms:dateSubmitted>2019-07-26 02:59:30</dcterms:dateSubmitted>
        <z:libraryCatalog>DOI.org (Crossref)</z:libraryCatalog>
        <z:language>en</z:language>
        <dcterms:abstract>Aim We explore geographic variation in body size within the wingless grasshopper, Phaulacridium vittatum, along a latitudinal gradient, and ask whether melanism can help explain the existence of clinal variation. We test the hypotheses that both male and female grasshoppers will be larger and lighter in colour at lower latitudes, and that reﬂectance and size will be positively correlated, as predicted by biophysical theory. We then test the hypothesis that variability in size and reﬂectance is thermally driven, by assessing correlations with temperature and other climatic variables.</dcterms:abstract>
        <dc:title>Patterns in body size and melanism along a latitudinal cline in the wingless grasshopper, Phaulacridium vittatum: Geographic variation in size and melanism</dc:title>
        <z:shortTitle>Patterns in body size and melanism along a latitudinal cline in the wingless grasshopper, Phaulacridium vittatum</z:shortTitle>
    </bib:Article>
    <bib:Journal rdf:about="urn:issn:03050270">
        <prism:volume>39</prism:volume>
        <prism:number>8</prism:number>
        <dc:title>Journal of Biogeography</dc:title>
        <dc:identifier>ISSN 03050270</dc:identifier>
        <dc:identifier>DOI 10.1111/j.1365-2699.2012.02710.x</dc:identifier>
    </bib:Journal>
    <bib:Memo rdf:about="#item_86">
        <rdf:value>&lt;p&gt;this paper also emphasized on the importance of moisture in influencing insect body size (by using grasshoppers). this research was focusing on east coast of Australia, so this paper could be useful for my research.&lt;/p&gt;</rdf:value>
    </bib:Memo>
    <z:Attachment rdf:about="#item_84">
        <z:itemType>attachment</z:itemType>
        <dc:identifier>
            <dcterms:URI>
                <rdf:value>https://onlinelibrary.wiley.com/doi/pdf/10.1111/j.1365-2699.2012.02710.x</rdf:value>
            </dcterms:URI>
        </dc:identifier>
        <dcterms:dateSubmitted>2019-07-26 02:59:26</dcterms:dateSubmitted>
        <dc:title>Harris et al. - 2012 - Patterns in body size and melanism along a latitud.pdf</dc:title>
        <z:linkMode>1</z:linkMode>
        <link:type>application/pdf</link:type>
    </z:Attachment>
    <bib:Article rdf:about="https://academic.oup.com/aesa/article-lookup/doi/10.1603/AN14011">
        <z:itemType>journalArticle</z:itemType>
        <dcterms:isPartOf rdf:resource="urn:issn:00138746,%2000138746"/>
        <bib:authors>
            <rdf:Seq>
                <rdf:li>
                    <foaf:Person>
                        <foaf:surname>Przybylska</foaf:surname>
                        <foaf:givenName>M. S.</foaf:givenName>
                    </foaf:Person>
                </rdf:li>
                <rdf:li>
                    <foaf:Person>
                        <foaf:surname>Roque</foaf:surname>
                        <foaf:givenName>F.</foaf:givenName>
                    </foaf:Person>
                </rdf:li>
                <rdf:li>
                    <foaf:Person>
                        <foaf:surname>Tidon</foaf:surname>
                        <foaf:givenName>R.</foaf:givenName>
                    </foaf:Person>
                </rdf:li>
            </rdf:Seq>
        </bib:authors>
        <dcterms:isReferencedBy rdf:resource="#item_89"/>
        <link:link rdf:resource="#item_87"/>
        <dc:subject>landmarks on wings</dc:subject>
        <dc:subject>wing size</dc:subject>
        <dc:subject>moisture gradient (humidity/rainfall)</dc:subject>
        <dc:subject>fly</dc:subject>
        <dc:subject>body size</dc:subject>
        <dc:identifier>
            <dcterms:URI>
                <rdf:value>https://academic.oup.com/aesa/article-lookup/doi/10.1603/AN14011</rdf:value>
            </dcterms:URI>
        </dc:identifier>
        <bib:pages>994-999</bib:pages>
        <dc:date>2014-09-01</dc:date>
        <dcterms:dateSubmitted>2019-07-26 03:20:57</dcterms:dateSubmitted>
        <z:libraryCatalog>DOI.org (Crossref)</z:libraryCatalog>
        <z:language>en</z:language>
        <dcterms:abstract>Recently, interest in the effects of global climate change on biological communities has grown substantially. Both historical records and model predictions indicate that temperatures and aridity will likely increase in the continental interiors, although the effects of increased aridity have been less studied. The Brazilian savanna has a strong annual dry season, during which time drosophilid populations experience bottlenecks. In this study, we monitored a drosophilid assemblage in the core area of the Brazilian savanna throughout 1 yr. We then compared ßy wings collected in the dry and rainy seasons for two common drosophilid species, Drosophila mercatorum Patterson &amp; Wheeler and Drosophila simulans Sturtevant. Drosophilid abundance and richness decreased signiÞcantly in the dry season, conÞrming previous Þndings. In addition, although no signiÞcant differences in wing shape were observed for ßies collected during the two seasons, the wing size of both focal species was signiÞcantly higher in the dry season. Considering the reported association between Drosophila Falle´n wing size and body size, we deduced that the ßies were larger in the dry season. D. mercatorum and D. simulans were also found at higher relative abundances in the dry season, when most species were not collected in the Þeld. The observed difference in wing size could have been the result of biotic or abiotic factors, such as larval density and climate. More efforts are necessary to untangle the factors that lie behind this pattern, but it is possible that increased size is an advantageous trait when struggling against dry conditions.</dcterms:abstract>
        <dc:title>Drosophilid Species (Diptera) in the Brazilian Savanna Are Larger in the Dry Season</dc:title>
    </bib:Article>
    <bib:Journal rdf:about="urn:issn:00138746,%2000138746">
        <prism:volume>107</prism:volume>
        <prism:number>5</prism:number>
        <dc:title>Annals of the Entomological Society of America</dc:title>
        <dc:identifier>ISSN 00138746, 00138746</dc:identifier>
        <dcterms:alternative>ann entomol soc am</dcterms:alternative>
        <dc:identifier>DOI 10.1603/AN14011</dc:identifier>
    </bib:Journal>
    <bib:Memo rdf:about="#item_89">
        <rdf:value>&lt;p&gt;flies were larger in the dry season and areas.&lt;/p&gt;
&lt;p&gt;this research used wing size as a proxy of body size&lt;/p&gt;</rdf:value>
    </bib:Memo>
    <z:Attachment rdf:about="#item_87">
        <z:itemType>attachment</z:itemType>
        <dc:identifier>
            <dcterms:URI>
                <rdf:value>https://watermark.silverchair.com/aesa107-0994.pdf?token=AQECAHi208BE49Ooan9kkhW_Ercy7Dm3ZL_9Cf3qfKAc485ysgAAAkQwggJABgkqhkiG9w0BBwagggIxMIICLQIBADCCAiYGCSqGSIb3DQEHATAeBglghkgBZQMEAS4wEQQMo-UB5FVOjVA4tCFHAgEQgIIB99h5tiqxZw6dzX9srTxYKkDzxNUkImysj-IuJP_MNK5klka17jEWrJWORAXgT-NcdcQZAge_goSDm7Bug_6WNPJJ48T71FgJtMICJxoEONT95voEFxL_enIaLCKqh0wo-HAhDCry2WnflF-BPRhEHZIkmY6EFHQflom-vRsXVfDxBH-ExVfqlqt-qw1Lz5lIiXCzLqdpfPfXQ4FqdqYIz51rrLGoReag8nWohHJAT9DG-EZpHH3JatM0xrDlGwrDtOp_KAjwOyfkpKRbl97--gUHPBNSF_64JmFBspNE-wEmv8QnCoQUtx2Wz9phd0IiZvXNizXQIn3RCVRjV_kYSpeS3Ww1i7RXUywDz-7CmLeLtyZx-7eGQu_jEhnR4GOTLjBIEDd-qWpFhWmzoRImWcux0hMH5XCMPjiPdTG3RlZ7oFUgcRgwkOkLr2D4jcXfCQo_YcKapAe7mpwzrOsqvUBbCdudzXtzmxs-05wkLmUokS4_JoIJ9B8E5oPIc6m3BiNPkOi2xEw5_hj3qpuWQdvOUL6HsThpnVbuZ_mZdBR1xppBFy5KFe2oZYzltD5QENa4OwAjlTveABJxe2XysowK_LosXoqJL_foLI0Z4yXTm_a22ulyhghvtLZbIJ9OnTF01qCUQO05UyIuvtvwActsA5RKpWwP</rdf:value>
            </dcterms:URI>
        </dc:identifier>
        <dcterms:dateSubmitted>2019-07-26 03:20:53</dcterms:dateSubmitted>
        <dc:title>Przybylska et al. - 2014 - Drosophilid Species (Diptera) in the Brazilian Sav.pdf</dc:title>
        <z:linkMode>1</z:linkMode>
        <link:type>application/pdf</link:type>
    </z:Attachment>
    <bib:Article rdf:about="https://linkinghub.elsevier.com/retrieve/pii/S1567134810000080">
        <z:itemType>journalArticle</z:itemType>
        <dcterms:isPartOf rdf:resource="urn:issn:15671348"/>
        <bib:authors>
            <rdf:Seq>
                <rdf:li>
                    <foaf:Person>
                        <foaf:surname>Morales Vargas</foaf:surname>
                        <foaf:givenName>Ronald Enrique</foaf:givenName>
                    </foaf:Person>
                </rdf:li>
                <rdf:li>
                    <foaf:Person>
                        <foaf:surname>Ya-umphan</foaf:surname>
                        <foaf:givenName>Phubeth</foaf:givenName>
                    </foaf:Person>
                </rdf:li>
                <rdf:li>
                    <foaf:Person>
                        <foaf:surname>Phumala-Morales</foaf:surname>
                        <foaf:givenName>Noppawan</foaf:givenName>
                    </foaf:Person>
                </rdf:li>
                <rdf:li>
                    <foaf:Person>
                        <foaf:surname>Komalamisra</foaf:surname>
                        <foaf:givenName>Narumon</foaf:givenName>
                    </foaf:Person>
                </rdf:li>
                <rdf:li>
                    <foaf:Person>
                        <foaf:surname>Dujardin</foaf:surname>
                        <foaf:givenName>Jean-Pierre</foaf:givenName>
                    </foaf:Person>
                </rdf:li>
            </rdf:Seq>
        </bib:authors>
        <dcterms:isReferencedBy rdf:resource="#item_94"/>
        <dcterms:isReferencedBy rdf:resource="#item_131"/>
        <link:link rdf:resource="#item_92"/>
        <dc:subject>humidity</dc:subject>
        <dc:subject>body size</dc:subject>
        <dc:subject>temperature</dc:subject>
        <dc:identifier>
            <dcterms:URI>
                <rdf:value>https://linkinghub.elsevier.com/retrieve/pii/S1567134810000080</rdf:value>
            </dcterms:URI>
        </dc:identifier>
        <bib:pages>580-585</bib:pages>
        <dc:date>05/2010</dc:date>
        <dcterms:dateSubmitted>2019-07-26 04:04:46</dcterms:dateSubmitted>
        <z:libraryCatalog>DOI.org (Crossref)</z:libraryCatalog>
        <z:language>en</z:language>
        <dcterms:abstract>In spite of the adult body size variability of Aedes aegypti (Linnaeus) and its likely association with life history and vectorial capacity, the causes of size variation itself have been only partially identiﬁed. In particular, possible important factors such as climatic variation have not received much attention.</dcterms:abstract>
        <dc:title>Climate associated size and shape changes in Aedes aegypti (Diptera: Culicidae) populations from Thailand</dc:title>
        <z:shortTitle>Climate associated size and shape changes in Aedes aegypti (Diptera</z:shortTitle>
    </bib:Article>
    <bib:Journal rdf:about="urn:issn:15671348">
        <prism:volume>10</prism:volume>
        <prism:number>4</prism:number>
        <dc:title>Infection, Genetics and Evolution</dc:title>
        <dc:identifier>ISSN 15671348</dc:identifier>
        <dcterms:alternative>Infection, Genetics and Evolution</dcterms:alternative>
        <dc:identifier>DOI 10.1016/j.meegid.2010.01.004</dc:identifier>
    </bib:Journal>
    <bib:Memo rdf:about="#item_94">
        <rdf:value>&lt;p&gt;the correlation between size and shape change with relative humidity was found in two periods of examination: (i) the period affecting the generation previous to the time of collection; (ii) the time of collection occurred during pre-imaginal development.&lt;/p&gt;</rdf:value>
    </bib:Memo>
    <bib:Memo rdf:about="#item_131">
        <rdf:value>&lt;p&gt;using centroid size (CS) to estimate body size instead of traditional length of wing&lt;/p&gt;</rdf:value>
    </bib:Memo>
    <z:Attachment rdf:about="#item_92">
        <z:itemType>attachment</z:itemType>
        <dc:title>Morales Vargas et al. - 2010 - Climate associated size and shape changes in Aedes.pdf</dc:title>
        <link:type>application/pdf</link:type>
    </z:Attachment>
    <bib:Article rdf:about="http://doi.wiley.com/10.1111/j.1440-6055.2005.00469.x">
        <z:itemType>journalArticle</z:itemType>
        <dcterms:isPartOf rdf:resource="urn:issn:1326-6756,%201440-6055"/>
        <bib:authors>
            <rdf:Seq>
                <rdf:li>
                    <foaf:Person>
                        <foaf:surname>Hoffmann</foaf:surname>
                        <foaf:givenName>Ary A</foaf:givenName>
                    </foaf:Person>
                </rdf:li>
                <rdf:li>
                    <foaf:Person>
                        <foaf:surname>Woods</foaf:surname>
                        <foaf:givenName>Richard E</foaf:givenName>
                    </foaf:Person>
                </rdf:li>
                <rdf:li>
                    <foaf:Person>
                        <foaf:surname>Collins</foaf:surname>
                        <foaf:givenName>Eveline</foaf:givenName>
                    </foaf:Person>
                </rdf:li>
                <rdf:li>
                    <foaf:Person>
                        <foaf:surname>Wallin</foaf:surname>
                        <foaf:givenName>Kathleen</foaf:givenName>
                    </foaf:Person>
                </rdf:li>
                <rdf:li>
                    <foaf:Person>
                        <foaf:surname>White</foaf:surname>
                        <foaf:givenName>Andrea</foaf:givenName>
                    </foaf:Person>
                </rdf:li>
                <rdf:li>
                    <foaf:Person>
                        <foaf:surname>McKenzie</foaf:surname>
                        <foaf:givenName>John A</foaf:givenName>
                    </foaf:Person>
                </rdf:li>
            </rdf:Seq>
        </bib:authors>
        <dcterms:isReferencedBy rdf:resource="#item_153"/>
        <dcterms:isReferencedBy rdf:resource="#item_99"/>
        <link:link rdf:resource="#item_97"/>
        <dc:subject>wing landmarks</dc:subject>
        <dc:subject>wing shape</dc:subject>
        <dc:subject>asymmetry</dc:subject>
        <dc:subject>environmental stress</dc:subject>
        <dc:identifier>
            <dcterms:URI>
                <rdf:value>http://doi.wiley.com/10.1111/j.1440-6055.2005.00469.x</rdf:value>
            </dcterms:URI>
        </dc:identifier>
        <bib:pages>233-243</bib:pages>
        <dc:date>08/2005</dc:date>
        <dcterms:dateSubmitted>2019-07-26 06:00:06</dcterms:dateSubmitted>
        <z:libraryCatalog>DOI.org (Crossref)</z:libraryCatalog>
        <z:language>en</z:language>
        <dc:title>Wing shape versus asymmetry as an indicator of changing environmental conditions in insects</dc:title>
    </bib:Article>
    <bib:Journal rdf:about="urn:issn:1326-6756,%201440-6055">
        <prism:volume>44</prism:volume>
        <prism:number>3</prism:number>
        <dc:title>Australian Journal of Entomology</dc:title>
        <dc:identifier>ISSN 1326-6756, 1440-6055</dc:identifier>
        <dcterms:alternative>Aust J Entomol</dcterms:alternative>
        <dc:identifier>DOI 10.1111/j.1440-6055.2005.00469.x</dc:identifier>
    </bib:Journal>
    <bib:Memo rdf:about="#item_153">
        <rdf:value>&lt;p&gt;landmark: the intersections of two veins or the intersection of veins and the wing edge.&lt;/p&gt;</rdf:value>
    </bib:Memo>
    <bib:Memo rdf:about="#item_99">
        <rdf:value>&lt;p&gt;this paper indicates that in compared with asymmetry, wing shape is more likely to be changed as a response to environmental stress.&lt;/p&gt;</rdf:value>
    </bib:Memo>
    <z:Attachment rdf:about="#item_97">
        <z:itemType>attachment</z:itemType>
        <dc:identifier>
            <dcterms:URI>
                <rdf:value>https://onlinelibrary.wiley.com/doi/pdf/10.1111/j.1440-6055.2005.00469.x</rdf:value>
            </dcterms:URI>
        </dc:identifier>
        <dcterms:dateSubmitted>2019-07-26 06:00:03</dcterms:dateSubmitted>
        <dc:title>Hoffmann et al. - 2005 - Wing shape versus asymmetry as an indicator of cha.pdf</dc:title>
        <z:linkMode>1</z:linkMode>
        <link:type>application/pdf</link:type>
    </z:Attachment>
    <bib:Article rdf:about="http://www.annualreviews.org/doi/10.1146/annurev.en.17.010172.002425">
        <z:itemType>journalArticle</z:itemType>
        <dcterms:isPartOf rdf:resource="urn:issn:0066-4170,%201545-4487"/>
        <bib:authors>
            <rdf:Seq>
                <rdf:li>
                    <foaf:Person>
                        <foaf:surname>Bateman</foaf:surname>
                        <foaf:givenName>M. A.</foaf:givenName>
                    </foaf:Person>
                </rdf:li>
            </rdf:Seq>
        </bib:authors>
        <link:link rdf:resource="#item_100"/>
        <dc:identifier>
            <dcterms:URI>
                <rdf:value>http://www.annualreviews.org/doi/10.1146/annurev.en.17.010172.002425</rdf:value>
            </dcterms:URI>
        </dc:identifier>
        <bib:pages>493-518</bib:pages>
        <dc:date>01/1972</dc:date>
        <dcterms:dateSubmitted>2019-07-29 04:48:26</dcterms:dateSubmitted>
        <z:libraryCatalog>DOI.org (Crossref)</z:libraryCatalog>
        <z:language>en</z:language>
        <dc:title>The Ecology of Fruit Flies</dc:title>
    </bib:Article>
    <bib:Journal rdf:about="urn:issn:0066-4170,%201545-4487">
        <prism:volume>17</prism:volume>
        <prism:number>1</prism:number>
        <dc:title>Annual Review of Entomology</dc:title>
        <dc:identifier>ISSN 0066-4170, 1545-4487</dc:identifier>
        <dcterms:alternative>Annu. Rev. Entomol.</dcterms:alternative>
        <dc:identifier>DOI 10.1146/annurev.en.17.010172.002425</dc:identifier>
    </bib:Journal>
    <z:Attachment rdf:about="#item_100">
        <z:itemType>attachment</z:itemType>
        <dc:identifier>
            <dcterms:URI>
                <rdf:value>https://www.annualreviews.org/doi/pdf/10.1146/annurev.en.17.010172.002425</rdf:value>
            </dcterms:URI>
        </dc:identifier>
        <dcterms:dateSubmitted>2019-07-29 04:48:22</dcterms:dateSubmitted>
        <dc:title>Bateman - 1972 - The Ecology of Fruit Flies.pdf</dc:title>
        <z:linkMode>1</z:linkMode>
        <link:type>application/pdf</link:type>
    </z:Attachment>
    <bib:Article rdf:about="#item_103">
        <z:itemType>journalArticle</z:itemType>
        <dcterms:isPartOf>
            <bib:Journal>
               <dc:title>Australian Journal of Zoology</dc:title>
            </bib:Journal>
        </dcterms:isPartOf>
        <bib:authors>
            <rdf:Seq>
                <rdf:li>
                    <foaf:Person>
                        <foaf:surname>O'Loughlin</foaf:surname>
                        <foaf:givenName>G.T.</foaf:givenName>
                    </foaf:Person>
                </rdf:li>
                <rdf:li>
                    <foaf:Person>
                        <foaf:surname>East</foaf:surname>
                        <foaf:givenName>R.A.</foaf:givenName>
                    </foaf:Person>
                </rdf:li>
                <rdf:li>
                    <foaf:Person>
                        <foaf:surname>Meats</foaf:surname>
                        <foaf:givenName>A.</foaf:givenName>
                    </foaf:Person>
                </rdf:li>
            </rdf:Seq>
        </bib:authors>
        <link:link rdf:resource="#item_102"/>
        <bib:pages>9</bib:pages>
        <dc:date>1984</dc:date>
        <z:libraryCatalog>Zotero</z:libraryCatalog>
        <z:language>en</z:language>
        <dcterms:abstract>The abundance of the Queensland fruit fly, Dacus tryoni (Froggatt), is greatest in the tropical-subtropical part of its range in Queensland and declines towards its southern extreme in Victoria, where conditions are not very favourable for survival in winter or for a rapid rate of increase in summer. The rate of detection of larval infestations and the level of trap catches of adults indicate that Melbourne (southern Victoria) has had a very low population of D. tryoni each summer for at least 8 years and probably for the last 30 years. Field cage studies in Melbourne, of cohorts started each month as eggs, pupae and teneral adults, indicated that adults emerging from mid-April to mid-May could survive to breed in the following spring. It appears that adults emerging earlier would not survive to produce eggs in spring, and that adults would not be expected to emerge later in autumn because the survival rates of larvae are very low and the survival rate of pupae is zero in winter months. Times taken for cohorts to develop from egg to pupariation, from egg to adult emergence and from egg to adult maturity agreed with the predictions ofthe model of Meats (198 1)using temperatures prevailing over the study period. A continuing culture established in a field cage in northern Victoria achieved 3.7 generations in the 1981-82 season. The number and time span ofgenerations also agreed with the predictions ofthe model. It is concluded that a permanent population in Melbourne would have two or sometimesthree complete generations per year and never achieve a high density. However, populations in northern Victoria would have three or sometimes four complete generations per year, and relatively high densities may be reached in seasons permitting four generations.</dcterms:abstract>
        <dc:title>Survival, Development Rates and Generation Times of the Queensland Fruit Fly, Dacus tuyoni, in a Marginally Favourable Climate: Experiments in Victoria</dc:title>
    </bib:Article>
    <z:Attachment rdf:about="#item_102">
        <z:itemType>attachment</z:itemType>
        <dc:identifier>
            <dcterms:URI>
               <rdf:value>http://www.publish.csiro.au/ZO/pdf/ZO9840353</rdf:value>
            </dcterms:URI>
        </dc:identifier>
        <dcterms:dateSubmitted>2019-07-29 05:16:35</dcterms:dateSubmitted>
        <dc:title>Zool - Survival, Development Rates and Generation Times o.pdf</dc:title>
        <z:linkMode>1</z:linkMode>
        <link:type>application/pdf</link:type>
    </z:Attachment>
    <bib:Article rdf:about="https://peerj.com/articles/1219">
        <z:itemType>journalArticle</z:itemType>
        <dcterms:isPartOf rdf:resource="urn:issn:2167-8359"/>
        <bib:authors>
            <rdf:Seq>
                <rdf:li>
                    <foaf:Person>
                        <foaf:surname>Hassall</foaf:surname>
                        <foaf:givenName>Christopher</foaf:givenName>
                    </foaf:Person>
                </rdf:li>
            </rdf:Seq>
        </bib:authors>
        <dcterms:isReferencedBy rdf:resource="#item_164"/>
        <link:link rdf:resource="#item_105"/>
        <dc:subject>wing aspect ratio</dc:subject>
        <dc:subject>ImageJ</dc:subject>
        <dc:identifier>
            <dcterms:URI>
               <rdf:value>https://peerj.com/articles/1219</rdf:value>
            </dcterms:URI>
        </dc:identifier>
        <bib:pages>e1219</bib:pages>
        <dc:date>2015-08-25</dc:date>
        <dcterms:dateSubmitted>2019-07-30 02:11:31</dcterms:dateSubmitted>
        <z:libraryCatalog>DOI.org (Crossref)</z:libraryCatalog>
        <z:language>en</z:language>
        <dcterms:abstract>Geographical patterns in body size have been described across a wide range of species, leading to the development of a series of fundamental biological rules. However, shape variables are less well-described despite having substantial consequences for organism performance. Wing aspect ratio (AR) has been proposed as a key shape parameter that determines function in flying animals, with high AR corresponding to longer, thinner wings that promote high manoeuvrability, low speed flight, and low AR corresponding to shorter, broader wings that promote high efficiency long distance flight. From this principle it might be predicted that populations living in cooler areas would exhibit low AR wings to compensate for reduced muscle efficiency at lower temperatures. I test this hypothesis using the riverine damselfly, Calopteryx maculata, sampled from 34 sites across its range margin in North America. Nine hundred and seven male specimens were captured from across the 34 sites (mean = 26.7 ± 2.9 SE per site), dissected and measured to quantify the area and length of all four wings. Geometric morphometrics were employed to investigate geographical variation in wing shape. The majority of variation in wing shape involved changes in wing aspect ratio, confirmed independently by geometric morphometrics and wing measurements. There was a strong negative relationship between wing aspect ratio and the maximum temperature of the warmest month which varies from west-east in North America, creating a positive relationship with longitude. This pattern suggests that higher aspect ratio may be associated with areas in which greater flight efficiency is required: regions of lower temperatures during the flight season. I discuss my findings in light of research of the functional ecology of wing shape across vertebrate and invertebrate taxa.</dcterms:abstract>
        <dc:title>Strong geographical variation in wing aspect ratio of a damselfly, Calopteryx maculata (Odonata: Zygoptera)</dc:title>
        <z:shortTitle>Strong geographical variation in wing aspect ratio of a damselfly, &lt;i&gt;Calopteryx maculata&lt;/i&gt; (Odonata</z:shortTitle>
    </bib:Article>
    <bib:Journal rdf:about="urn:issn:2167-8359">
        <prism:volume>3</prism:volume>
        <dc:title>PeerJ</dc:title>
        <dc:identifier>ISSN 2167-8359</dc:identifier>
        <dc:identifier>DOI 10.7717/peerj.1219</dc:identifier>
    </bib:Journal>
    <bib:Memo rdf:about="#item_164">
        <rdf:value>&lt;p&gt;the author choose 13 site across the distribution range of damselfly, each site they measured about 15 individuals. they measured wing length, area and aspect ratio of both fore and hind wings.&lt;/p&gt;</rdf:value>
    </bib:Memo>
    <z:Attachment rdf:about="#item_105">
        <z:itemType>attachment</z:itemType>
        <dc:identifier>
            <dcterms:URI>
               <rdf:value>https://peerj.com/articles/1219.pdf</rdf:value>
            </dcterms:URI>
        </dc:identifier>
        <dcterms:dateSubmitted>2019-07-30 02:11:28</dcterms:dateSubmitted>
        <dc:title>Hassall - 2015 - Strong geographical variation in wing aspect ratio.pdf</dc:title>
        <z:linkMode>1</z:linkMode>
        <link:type>application/pdf</link:type>
    </z:Attachment>
    <bib:Article rdf:about="http://www.sciencedirect.com/science/article/pii/S0006320799001391">
        <z:itemType>journalArticle</z:itemType>
        <dcterms:isPartOf rdf:resource="urn:issn:0006-3207"/>
        <bib:authors>
            <rdf:Seq>
                <rdf:li>
                    <foaf:Person>
                        <foaf:surname>Malmqvist</foaf:surname>
                        <foaf:givenName>Björn</foaf:givenName>
                    </foaf:Person>
                </rdf:li>
            </rdf:Seq>
        </bib:authors>
        <link:link rdf:resource="#item_113"/>
        <link:link rdf:resource="#item_112"/>
        <dc:subject>
           <z:AutomaticTag><rdf:value>Aquatic insects</rdf:value></z:AutomaticTag>
        </dc:subject>
        <dc:subject>
           <z:AutomaticTag><rdf:value>Occupancy</rdf:value></z:AutomaticTag>
        </dc:subject>
        <dc:subject>
           <z:AutomaticTag><rdf:value>Range size</rdf:value></z:AutomaticTag>
        </dc:subject>
        <dc:subject>
           <z:AutomaticTag><rdf:value>Rarity</rdf:value></z:AutomaticTag>
        </dc:subject>
        <dc:subject>
           <z:AutomaticTag><rdf:value>Wing length</rdf:value></z:AutomaticTag>
        </dc:subject>
        <dc:identifier>
            <dcterms:URI>
                <rdf:value>http://www.sciencedirect.com/science/article/pii/S0006320799001391</rdf:value>
            </dcterms:URI>
        </dc:identifier>
        <bib:pages>271-276</bib:pages>
        <dc:date>April 1, 2000</dc:date>
        <dcterms:dateSubmitted>2019-07-30 02:47:07</dcterms:dateSubmitted>
        <z:libraryCatalog>ScienceDirect</z:libraryCatalog>
        <dcterms:abstract>Short wings, and hence a potential for reduced dispersal capacity, can be one of several reasons for rarity in freshwater insects. To test this hypothesis, I compared wing lengths, standardised for body length differences, of stoneflies and mayflies based on published Swedish material. Taking 25% presence as the limit between rare and not rare, rare species indeed had shorter wings than those that were classified as not rare. Wing length was not the sole explanation for rarity as seen in the presence of rare species along the entire range of wing to body lengths. In both stoneflies and mayflies wing lengths were positively related to range sizes. Occupancy showed a positive relationship with wing size in mayflies, whereas in stoneflies the relationship was not significant, probably because there was no difference in wing lengths over a range of occupancy values in the common species. Implications for conservation include the importance to identify poor dispersers among these groups and describe their habitats, since it can be expected that recolonisation by poor flyers can be very uncertain and slow after local extinction. Therefore, localities with rare, poorly-dispersing species should be protected but if extinction occurs, re-introduction might offer a possibility to re-establish such insects.</dcterms:abstract>
        <dc:title>How does wing length relate to distribution patterns of stoneflies (Plecoptera) and mayflies (Ephemeroptera)?</dc:title>
    </bib:Article>
    <bib:Journal rdf:about="urn:issn:0006-3207">
        <prism:volume>93</prism:volume>
        <prism:number>2</prism:number>
        <dc:title>Biological Conservation</dc:title>
        <dc:identifier>ISSN 0006-3207</dc:identifier>
        <dcterms:alternative>Biological Conservation</dcterms:alternative>
        <dc:identifier>DOI 10.1016/S0006-3207(99)00139-1</dc:identifier>
    </bib:Journal>
    <z:Attachment rdf:about="#item_113">
        <z:itemType>attachment</z:itemType>
        <dc:identifier>
            <dcterms:URI>
                <rdf:value>https://pdf.sciencedirectassets.com/271811/1-s2.0-S0006320700X00596/1-s2.0-S0006320799001391/main.pdf?X-Amz-Security-Token=AgoJb3JpZ2luX2VjEAoaCXVzLWVhc3QtMSJHMEUCIHi%2Bx5e4j5Dz%2Bq8LF%2B1G4lYepEa2%2Fa7P8G3hKhWyxuxgAiEA%2FKUSsO9UOzynvXRVItHsqDZ9pZrBk94IvnbfJfYkhvsq4wMIg%2F%2F%2F%2F%2F%2F%2F%2F%2F%2F%2FARACGgwwNTkwMDM1NDY4NjUiDKZ7Fh83GkshDTfUESq3A45rYIoV8aIHw0W68sV9ETN0QzH1lIk3sWSKbw3i5GH8bGC8xj%2B1a2PReYesUWHzpawr4xBbLebG7fLLTEpRfYKHRDrb99BQVMESOVv6dtjJI2HvR3NDOXLOwbLUcH0USzDLyH4pu8KtVmdTfCxr7kryml0UOSGfXMEgU9qCINLmT5NN8UU0CXvMCx%2F%2B5AcgkckMJX1h92U%2BNxq4MoJrrh0dHXX5iS157DP3cWBxOH%2BWItqxnRkTfuI6FvplLoRBG7vOtPnMzq32VuBZrGFGUD13xQTKroMEeCy4lQULk2Wfgkq6blrfModZOKKkXPy2LPHqD9d74Q9XeWSTC65tZNY9TJ1xV9DdCXzd8V1hM45tWTIXx0pKGHkWcb3t4MaAHvCuTnzAL5SzwfQi%2BesPuz30intSR8e99AH2EuIx7Xtolal66Odwjq0nr07CcKJYtxXnjBnVtromHI%2Fciqo2pbiHmLng99Yu5dim4DCWe%2BMjr8eRst9d779cGZ1a5rS9V7KkrxOYMAn9t3wC8alqBCfAIc1YbCFYc0hBF2pAb2JZsqOY7aK%2F5pnmU3e3F5yiXg4KURmKL0Yw2bz%2B6QU6tAHpVsB0oY9nR6uaxzrFXROIcDxHJZW8oJ3faEfMT1zmFsXwCFWAJwv6U7cbSGcwYIMjjjFjU3wjfXXScYTUOgHV3LE31eUobueuHtkCPZbnlq2xCFEUnRUMe56fwAH6BPbLfy7N65wj7dhzJ6FHfmuNIFM0J4J5HPnTUvHGnsXZ5bTz9Mw8CyW2tU4Y0a5%2B9ndo8eknlSN6sqM%2BgGcODxCq%2BrfPyOXDQL58T2Lmyy8n6B9UIVk%3D&amp;X-Amz-Algorithm=AWS4-HMAC-SHA256&amp;X-Amz-Date=20190730T024707Z&amp;X-Amz-SignedHeaders=host&amp;X-Amz-Expires=300&amp;X-Amz-Credential=ASIAQ3PHCVTYUXJXHFO3%2F20190730%2Fus-east-1%2Fs3%2Faws4_request&amp;X-Amz-Signature=00d3510487c2136a10402cade9cb20d8d4023f2f71cfb8bee6e6f4e72114d77b&amp;hash=711c20217dacdb7db3df2969a3d1da79bdacba7818d91f3c71a78eea39caa5dc&amp;host=68042c943591013ac2b2430a89b270f6af2c76d8dfd086a07176afe7c76c2c61&amp;pii=S0006320799001391&amp;tid=spdf-7970b504-903a-4f5c-af88-edaca9ee7fc7&amp;sid=7bbc30b51c1a504dbd79f0a2c7274e80d8aagxrqa&amp;type=client</rdf:value>
            </dcterms:URI>
        </dc:identifier>
        <dcterms:dateSubmitted>2019-07-30 02:47:11</dcterms:dateSubmitted>
        <dc:title>ScienceDirect Full Text PDF</dc:title>
        <z:linkMode>1</z:linkMode>
        <link:type>application/pdf</link:type>
    </z:Attachment>
    <z:Attachment rdf:about="#item_112">
        <z:itemType>attachment</z:itemType>
        <dc:identifier>
            <dcterms:URI>
                <rdf:value>https://www.sciencedirect.com/science/article/pii/S0006320799001391</rdf:value>
            </dcterms:URI>
        </dc:identifier>
        <dcterms:dateSubmitted>2019-07-30 02:47:11</dcterms:dateSubmitted>
        <dc:title>ScienceDirect Snapshot</dc:title>
        <z:linkMode>1</z:linkMode>
        <link:type>text/html</link:type>
    </z:Attachment>
    <bib:Article rdf:about="http://link.springer.com/10.1007/BF01237833">
        <z:itemType>journalArticle</z:itemType>
        <dcterms:isPartOf rdf:resource="urn:issn:0269-7653,%201573-8477"/>
        <bib:authors>
            <rdf:Seq>
                <rdf:li>
                    <foaf:Person>
                        <foaf:surname>Mönkkönen</foaf:surname>
                        <foaf:givenName>Mikko</foaf:givenName>
                    </foaf:Person>
                </rdf:li>
            </rdf:Seq>
        </bib:authors>
        <link:link rdf:resource="#item_119"/>
        <dc:identifier>
            <dcterms:URI>
               <rdf:value>http://link.springer.com/10.1007/BF01237833</rdf:value>
            </dcterms:URI>
        </dc:identifier>
        <bib:pages>520-528</bib:pages>
        <dc:date>9/1995</dc:date>
        <dcterms:dateSubmitted>2019-07-30 04:48:11</dcterms:dateSubmitted>
        <z:libraryCatalog>DOI.org (Crossref)</z:libraryCatalog>
        <z:language>en</z:language>
        <dcterms:abstract>Do birds that migrate over longer distances have more pointed wings than more sedentary birds? Within several bird genera, species differ considerably in their migration distances. This makes it possible to study the extent to which different taxa show similar morphological solutions to common selection pressures. I selected 14 species, two from each of seven passerine genera, to maximize within-genus differences in migration distance. Wing lengths and the lengths of eight primary feathers around the wing tip were measured to assess wing length and shape. Primary lengths were transformed to take into account the allometric relationship between the length of each feather and wing length and then collapsed into summary measures of shape by principal component analysis. I used the method of independent contrasts to address the effects of phylogeny. Wing length showed no relationship with migration distance. There was a correlation between migration distance and wing shape. It is concluded that long-distance migration has resulted in convergent morphological evolution of long distal and short proximal primaries, resulting in wing tips close to the leading edge of the wing.</dcterms:abstract>
        <dc:title>Do migrant birds have more pointed wings?: A comparative study</dc:title>
        <z:shortTitle>Do migrant birds have more pointed wings?</z:shortTitle>
    </bib:Article>
    <bib:Journal rdf:about="urn:issn:0269-7653,%201573-8477">
        <prism:volume>9</prism:volume>
        <prism:number>5</prism:number>
        <dc:title>Evolutionary Ecology</dc:title>
        <dc:identifier>ISSN 0269-7653, 1573-8477</dc:identifier>
        <dcterms:alternative>Evol Ecol</dcterms:alternative>
        <dc:identifier>DOI 10.1007/BF01237833</dc:identifier>
    </bib:Journal>
    <z:Attachment rdf:about="#item_119">
        <z:itemType>attachment</z:itemType>
        <dc:identifier>
            <dcterms:URI>
                <rdf:value>https://link.springer.com/content/pdf/10.1007/BF01237833.pdf</rdf:value>
            </dcterms:URI>
        </dc:identifier>
        <dcterms:dateSubmitted>2019-07-30 04:48:08</dcterms:dateSubmitted>
        <dc:title>Mönkkönen - 1995 - Do migrant birds have more pointed wings A compa.pdf</dc:title>
        <z:linkMode>1</z:linkMode>
        <link:type>application/pdf</link:type>
    </z:Attachment>
    <bib:Article rdf:about="https://academic.oup.com/biolinnean/article-lookup/doi/10.1111/j.1095-8312.2009.01211.x">
        <z:itemType>journalArticle</z:itemType>
        <dcterms:isPartOf rdf:resource="urn:issn:00244066,%2010958312"/>
        <bib:authors>
            <rdf:Seq>
                <rdf:li>
                    <foaf:Person>
                        <foaf:surname>Johansson</foaf:surname>
                        <foaf:givenName>Frank</foaf:givenName>
                    </foaf:Person>
                </rdf:li>
                <rdf:li>
                    <foaf:Person>
                        <foaf:surname>Söderquist</foaf:surname>
                        <foaf:givenName>Mårten</foaf:givenName>
                    </foaf:Person>
                </rdf:li>
                <rdf:li>
                    <foaf:Person>
                        <foaf:surname>Bokma</foaf:surname>
                        <foaf:givenName>Folmer</foaf:givenName>
                    </foaf:Person>
                </rdf:li>
            </rdf:Seq>
        </bib:authors>
        <link:link rdf:resource="#item_121"/>
        <dc:subject>landmarks on wings</dc:subject>
        <dc:identifier>
            <dcterms:URI>
                <rdf:value>https://academic.oup.com/biolinnean/article-lookup/doi/10.1111/j.1095-8312.2009.01211.x</rdf:value>
            </dcterms:URI>
        </dc:identifier>
        <bib:pages>362-372</bib:pages>
        <dc:date>2009-05-26</dc:date>
        <dcterms:dateSubmitted>2019-07-30 05:00:13</dcterms:dateSubmitted>
        <z:libraryCatalog>DOI.org (Crossref)</z:libraryCatalog>
        <z:language>en</z:language>
        <dc:title>Insect wing shape evolution: independent effects of migratory and mate guarding flight on dragonfly wings: DRAGONFLY WING SHAPE EVOLUTION</dc:title>
        <z:shortTitle>Insect wing shape evolution</z:shortTitle>
    </bib:Article>
    <bib:Journal rdf:about="urn:issn:00244066,%2010958312">
        <prism:volume>97</prism:volume>
        <prism:number>2</prism:number>
        <dc:title>Biological Journal of the Linnean Society</dc:title>
        <dc:identifier>ISSN 00244066, 10958312</dc:identifier>
        <dc:identifier>DOI 10.1111/j.1095-8312.2009.01211.x</dc:identifier>
    </bib:Journal>
    <z:Attachment rdf:about="#item_121">
        <z:itemType>attachment</z:itemType>
        <dc:identifier>
            <dcterms:URI>
                <rdf:value>https://watermark.silverchair.com/j.1095-8312.2009.01211.x.pdf?token=AQECAHi208BE49Ooan9kkhW_Ercy7Dm3ZL_9Cf3qfKAc485ysgAAAoQwggKABgkqhkiG9w0BBwagggJxMIICbQIBADCCAmYGCSqGSIb3DQEHATAeBglghkgBZQMEAS4wEQQMZ4KJNnWFudviHTO2AgEQgIICN7XAtjEEmBVpz8jL4OPrPHBBJrk3zDGrb9oeU52TGeFoh9vDb_ye_WL6uyKFflNb01UZMZ96SZ5Gmgf11Crj0cUINiodiorBEZAC2lvdzL8-x0sEuHTud2oFGojCQPQM-7l8uXl4Pl3zVh_W-UuV8cs7dzvtqYUyCg-tVMEisfxC_piYK4gf9XMdJDiZ0mLlx58lFbyLAgZIuJf6Tu7KnRZ6uiKZolUudslPO0vie41RzoEMpKbh1V9ua4Ja3F_JeAlhejjEBrNJBSsugwy-vzwNSQyu7JJDv0lLWM-EGohDNbNJzORNydLWCniNYvLKXm6YdGar-HCtZQxccelgKF5R8Pqw0ng_SD2gCY4pjwS4oahud5erRqNHX0ECEb-EvS0gi6l0V2sWynbECRTQu2MXFMZOoaDbVU-n4jjAfyWk0V2mgn934peKLnmCSe8LpUN0IXOtVik0SJ1Q_N9CKrTRQ9ZiFPY1Wj1xtBVALBkdxGgyCp9Rda8mpWG-G-VuT3VmHBkVZpYVhinGIj4k9tdS_OuAkX-XvO_-txhzDehZbGYNLzrDOIpeAFMr38ZS9U1vHLG2af2glOBUsAytvYEvwR4sFLzEuNG3emhHZEHWKmmjkeIzZdf_N-ZaaiXjfq1n83Bosx7iGHYlHxdRIezkCehMR7rST74wsU3T7nH0rvvGMQ0YQuP0FoEKxC-Sy3IEK6HTQTt7Om7Dpyg2ph7KfQw5gxgKuHjk1iFhfwTwriSxruSTSA</rdf:value>
            </dcterms:URI>
        </dc:identifier>
        <dcterms:dateSubmitted>2019-07-30 05:00:10</dcterms:dateSubmitted>
        <dc:title>Johansson et al. - 2009 - Insect wing shape evolution independent effects o.pdf</dc:title>
        <z:linkMode>1</z:linkMode>
        <link:type>application/pdf</link:type>
    </z:Attachment>
    <bib:Article rdf:about="#item_124">
        <z:itemType>journalArticle</z:itemType>
        <dcterms:isPartOf>
           <bib:Journal><dc:title>Oecologia</dc:title></bib:Journal>
        </dcterms:isPartOf>
        <bib:authors>
            <rdf:Seq>
                <rdf:li>
                    <foaf:Person>
                        <foaf:surname>Hill</foaf:surname>
                        <foaf:givenName>J K</foaf:givenName>
                    </foaf:Person>
                </rdf:li>
                <rdf:li>
                    <foaf:Person>
                        <foaf:surname>Thomas</foaf:surname>
                        <foaf:givenName>C.D.</foaf:givenName>
                    </foaf:Person>
                </rdf:li>
                <rdf:li>
                    <foaf:Person>
                        <foaf:surname>Blackeley</foaf:surname>
                        <foaf:givenName>D.S.</foaf:givenName>
                    </foaf:Person>
                </rdf:li>
            </rdf:Seq>
        </bib:authors>
        <link:link rdf:resource="#item_123"/>
        <bib:pages>6</bib:pages>
        <dc:date>1999</dc:date>
        <z:libraryCatalog>Zotero</z:libraryCatalog>
        <z:language>en</z:language>
        <dc:title>Evolution of flight morphology in a butterfly that has recently expanded its geographic range</dc:title>
    </bib:Article>
    <z:Attachment rdf:about="#item_123">
        <z:itemType>attachment</z:itemType>
        <dc:identifier>
            <dcterms:URI>
                <rdf:value>https://link.springer.com/content/pdf/10.1007/s004420050918.pdf</rdf:value>
            </dcterms:URI>
        </dc:identifier>
        <dcterms:dateSubmitted>2019-07-30 05:12:07</dcterms:dateSubmitted>
        <dc:title>Hill - Evolution of ¯ight morphology in a butter¯y that h.pdf</dc:title>
        <z:linkMode>1</z:linkMode>
        <link:type>application/pdf</link:type>
    </z:Attachment>
    <bib:Article rdf:about="https://www.jstor.org/stable/4706">
        <z:itemType>journalArticle</z:itemType>
        <dcterms:isPartOf rdf:resource="urn:issn:0021-8790"/>
        <bib:authors>
            <rdf:Seq>
                <rdf:li>
                    <foaf:Person>
                        <foaf:surname>McLachlan</foaf:surname>
                        <foaf:givenName>Athol J.</foaf:givenName>
                    </foaf:Person>
                </rdf:li>
            </rdf:Seq>
        </bib:authors>
        <link:link rdf:resource="#item_126"/>
        <dc:identifier>
            <dcterms:URI>
               <rdf:value>https://www.jstor.org/stable/4706</rdf:value>
            </dcterms:URI>
        </dc:identifier>
        <bib:pages>261-267</bib:pages>
        <dc:date>1986</dc:date>
        <dcterms:dateSubmitted>2019-07-30 05:35:06</dcterms:dateSubmitted>
        <z:libraryCatalog>JSTOR</z:libraryCatalog>
        <dcterms:abstract>(1) Flight in adults of the rain-pool dwelling midge, Chironomus imicola Kieffer, is sexually dimorphic and can be related to selective pressures of the habitat and to the disparate roles of flight in males and females. (2) For females, the temporary nature and isolation of the habitat necessitate a mandatory dispersal that involves flying, often for many kilometres and for over an hour, with a full load of eggs. Characteristics of sustained flight are relatively long and broad wings that are slow-beating and have a large amplitude of beat. (3) Males, by contrast, have relatively short, narrow, fast-beating wings with a short stroke, and their flight lasts for less than three quarters of an hour. These are characteristics of aerobatic flight appropriate to the acquisition of mates in the face of male competition in a mating swarm. (4) Sexual differences hinge on a disparity in size, males being smaller, on average, than females. (5) These observations do not support the traditional views that large size is advantageous to males in acquiring mates and that males emerge earlier, on average, than do females in order to increase the time available for mating. Small size in males is likely to be advantageous to insects mating on the wing and requiring aerobatic ability. As the larval growth period is reduced for smaller males, protandry may be a device primarily for achieving small size rather than for increasing the time available to males for mating.</dcterms:abstract>
        <dc:title>Sexual Dimorphism in Midges: Strategies for Flight in the Rain-Pool Dweller Chironomus imicola (Diptera: Chironomidae)</dc:title>
        <z:shortTitle>Sexual Dimorphism in Midges</z:shortTitle>
        <z:archive>JSTOR</z:archive>
    </bib:Article>
    <bib:Journal rdf:about="urn:issn:0021-8790">
        <prism:volume>55</prism:volume>
        <prism:number>1</prism:number>
        <dc:title>Journal of Animal Ecology</dc:title>
        <dc:identifier>ISSN 0021-8790</dc:identifier>
        <dc:identifier>DOI 10.2307/4706</dc:identifier>
    </bib:Journal>
    <z:Attachment rdf:about="#item_126">
        <z:itemType>attachment</z:itemType>
        <dc:identifier>
            <dcterms:URI>
                <rdf:value>https://www.jstor.org/stable/pdfplus/10.2307/4706.pdf?acceptTC=true</rdf:value>
            </dcterms:URI>
        </dc:identifier>
        <dcterms:dateSubmitted>2019-07-30 05:35:10</dcterms:dateSubmitted>
        <dc:title>JSTOR Full Text PDF</dc:title>
        <z:linkMode>1</z:linkMode>
        <link:type>application/pdf</link:type>
    </z:Attachment>
    <bib:Article rdf:about="#item_130">
        <z:itemType>journalArticle</z:itemType>
        <dcterms:isPartOf>
           <bib:Journal><dc:title>Scientific Reports</dc:title></bib:Journal>
        </dcterms:isPartOf>
        <bib:authors>
            <rdf:Seq>
                <rdf:li>
                    <foaf:Person>
                        <foaf:surname>Popa-Baez</foaf:surname>
                        <foaf:givenName>Angel D.</foaf:givenName>
                    </foaf:Person>
                </rdf:li>
                <rdf:li>
                    <foaf:Person>
                        <foaf:surname>Lee</foaf:surname>
                        <foaf:givenName>Siu Fai</foaf:givenName>
                    </foaf:Person>
                </rdf:li>
                <rdf:li>
                    <foaf:Person>
                        <foaf:surname>Yeap</foaf:surname>
                        <foaf:givenName>Heng Lin</foaf:givenName>
                    </foaf:Person>
                </rdf:li>
                <rdf:li>
                    <foaf:Person>
                        <foaf:surname>Prasad</foaf:surname>
                        <foaf:givenName>Shirleen S.</foaf:givenName>
                    </foaf:Person>
                </rdf:li>
                <rdf:li>
                    <foaf:Person>
                        <foaf:surname>Schiffer</foaf:surname>
                        <foaf:givenName>Michele</foaf:givenName>
                    </foaf:Person>
                </rdf:li>
                <rdf:li>
                    <foaf:Person>
                        <foaf:surname>Mourant</foaf:surname>
                        <foaf:givenName>Roslyn</foaf:givenName>
                    </foaf:Person>
                </rdf:li>
                <rdf:li>
                    <foaf:Person>
                        <foaf:surname>Castro-Vergas</foaf:surname>
                        <foaf:givenName>Cynthia</foaf:givenName>
                    </foaf:Person>
                </rdf:li>
                <rdf:li>
                    <foaf:Person>
                        <foaf:surname>Edwards</foaf:surname>
                        <foaf:givenName>Owain R.</foaf:givenName>
                    </foaf:Person>
                </rdf:li>
                <rdf:li>
                    <foaf:Person>
                        <foaf:surname>Taylor</foaf:surname>
                        <foaf:givenName>Philip W.</foaf:givenName>
                    </foaf:Person>
                </rdf:li>
                <rdf:li>
                    <foaf:Person>
                        <foaf:surname>Oakeshott</foaf:surname>
                        <foaf:givenName>John G.</foaf:givenName>
                    </foaf:Person>
                </rdf:li>
            </rdf:Seq>
        </bib:authors>
        <dc:date>2020</dc:date>
        <dc:title>Genome-wide patterns of differentiation over space and time in the Queensland fruit fly, in-press</dc:title>
    </bib:Article>
    <bib:Article rdf:about="https://www.jstor.org/stable/25473434">
        <z:itemType>journalArticle</z:itemType>
        <dcterms:isPartOf rdf:resource="urn:issn:1082-6467"/>
        <bib:authors>
            <rdf:Seq>
                <rdf:li>
                    <foaf:Person>
                        <foaf:surname>Bidau</foaf:surname>
                        <foaf:givenName>Claudio J.</foaf:givenName>
                    </foaf:Person>
                </rdf:li>
                <rdf:li>
                    <foaf:Person>
                        <foaf:surname>Martí</foaf:surname>
                        <foaf:givenName>Dardo A.</foaf:givenName>
                    </foaf:Person>
                </rdf:li>
            </rdf:Seq>
        </bib:authors>
        <link:link rdf:resource="#item_133"/>
        <dc:identifier>
            <dcterms:URI>
               <rdf:value>https://www.jstor.org/stable/25473434</rdf:value>
            </dcterms:URI>
        </dc:identifier>
        <bib:pages>149-156</bib:pages>
        <dc:date>2008</dc:date>
        <dcterms:dateSubmitted>2019-08-01 06:13:05</dcterms:dateSubmitted>
        <z:libraryCatalog>JSTOR</z:libraryCatalog>
        <dcterms:abstract>We studied geographic body-size variation in males and females of 25 populations of the South American melanopline grasshopper Dichroplus pratensis Bruner, 1900, along more than 22 degrees of latitude (S) and between 0 and almost 2500 m of altitude. Using mean body length of each sex and factors obtained from PCA analyses of six morphometric linear characters, it was shown that D. pratensis follows the converse to Bergmann's rule, becoming smaller at higher latitudes and altitudes. Variability of body size increased with latitude and altitude in males and females. Body-size trends were statistically significantly correlated with ambient temperature (annual mean, minimum and maximum), precipitation (annual mean, minimum and maximum), and two estimators of seasonality, the difference between the maximum and minimum temperatures, and the difference between maximum and minimum precipitation for each locality; both nonparametric correlations were positive. Body size was also positively and significantly correlated with Actual Evapotranspiration (AET), a measure of primary productivity, and with Potential Evapotranspiration (PET), a measure of ambient energy, but not with water balance (WB). Some allometric relationships also showed geographic variation. We suggest that the observed decrease in size with latitude and the increase in morphological variability, are joint consequences of the shortening of the growing season towards the south, the increasing seasonality and climatic unpredictability, lower primary productivity (as represented by AET); and that the species exhibits protandry, which contributes in the south, to smaller and more variably sized males, and smaller but more constant body size in females.</dcterms:abstract>
        <dc:title>Geographic and Climatic Factors Related to a Body-Size Cline in Dichroplus pratensis Bruner, 1900 (Acrididae, Melanoplinae)</dc:title>
    </bib:Article>
    <bib:Journal rdf:about="urn:issn:1082-6467">
        <prism:volume>17</prism:volume>
        <prism:number>2</prism:number>
        <dc:title>Journal of Orthoptera Research</dc:title>
        <dc:identifier>ISSN 1082-6467</dc:identifier>
    </bib:Journal>
    <z:Attachment rdf:about="#item_133">
        <z:itemType>attachment</z:itemType>
        <dc:identifier>
            <dcterms:URI>
                <rdf:value>https://www.jstor.org/stable/pdfplus/10.2307/25473434.pdf?acceptTC=true</rdf:value>
            </dcterms:URI>
        </dc:identifier>
        <dcterms:dateSubmitted>2019-08-01 06:13:10</dcterms:dateSubmitted>
        <dc:title>JSTOR Full Text PDF</dc:title>
        <z:linkMode>1</z:linkMode>
        <link:type>application/pdf</link:type>
    </z:Attachment>
    <bib:Article rdf:about="https://onlinelibrary.wiley.com/doi/abs/10.1034/j.1600-0587.2003.03479.x">
        <z:itemType>journalArticle</z:itemType>
        <dcterms:isPartOf rdf:resource="urn:issn:1600-0587"/>
        <bib:authors>
            <rdf:Seq>
                <rdf:li>
                    <foaf:Person>
                        <foaf:surname>Chown</foaf:surname>
                        <foaf:givenName>Steven L.</foaf:givenName>
                    </foaf:Person>
                </rdf:li>
                <rdf:li>
                    <foaf:Person>
                        <foaf:surname>Klok</foaf:surname>
                        <foaf:givenName>C. Jaco</foaf:givenName>
                    </foaf:Person>
                </rdf:li>
            </rdf:Seq>
        </bib:authors>
        <link:link rdf:resource="#item_138"/>
        <link:link rdf:resource="#item_137"/>
        <dc:identifier>
            <dcterms:URI>
                <rdf:value>https://onlinelibrary.wiley.com/doi/abs/10.1034/j.1600-0587.2003.03479.x</rdf:value>
            </dcterms:URI>
        </dc:identifier>
        <bib:pages>445-455</bib:pages>
        <dc:date>2003</dc:date>
        <dcterms:dateSubmitted>2019-08-02 01:25:21</dcterms:dateSubmitted>
        <z:libraryCatalog>Wiley Online Library</z:libraryCatalog>
        <z:language>en</z:language>
        <dcterms:abstract>Within ectotherms, increases in body size with latitude are thought to be the consequence of the effect of a decline in development temperature, which results in a larger final body size. In contrast, latitudinal declines in body size are usually ascribed to limited resources. It has been suggested that if generation time is similar to or constitutes a significant proportion of the growing season length, then season length is likely to have a considerable influence on body size because of constraints on resource availability, so resulting in a decline in body size with temperature (latitude). However, if generation time declines relative to season length, resources effectively become available for longer. Temperature influences on growth and differentiation are likely to be most significant, resulting in an increase in body size with latitude. Here, we test the hypothesis by comparing intraspecific altitudinal body size clines in a monophyletic group of weevils from two regions that differ substantially in seasonality. On the relatively aseasonal Marion Island, body size increases with altitude, whereas on the more seasonal Heard Island the opposite is found. In addition, overlapping generations on Marion Island indicate year-round resource availability, whereas more discrete generations on Heard Island indicate winter cessation of growth and development. Our data provide support for the hypothesis that the seasonality of resource availability has a major influence on body size clines. Furthermore, we argue that analysis of interspecific body size clines should be preceded by nested analyses of variance to determine the influence of clinal replacement of higher taxa on these patterns.</dcterms:abstract>
        <dc:title>Altitudinal body size clines: latitudinal effects associated with changing seasonality</dc:title>
        <z:shortTitle>Altitudinal body size clines</z:shortTitle>
    </bib:Article>
    <bib:Journal rdf:about="urn:issn:1600-0587">
        <prism:volume>26</prism:volume>
        <prism:number>4</prism:number>
        <dc:title>Ecography</dc:title>
        <dc:identifier>ISSN 1600-0587</dc:identifier>
        <dc:identifier>DOI 10.1034/j.1600-0587.2003.03479.x</dc:identifier>
    </bib:Journal>
    <z:Attachment rdf:about="#item_138">
        <z:itemType>attachment</z:itemType>
        <dc:identifier>
            <dcterms:URI>
                <rdf:value>https://onlinelibrary.wiley.com/doi/pdf/10.1034/j.1600-0587.2003.03479.x</rdf:value>
            </dcterms:URI>
        </dc:identifier>
        <dcterms:dateSubmitted>2019-08-02 01:25:47</dcterms:dateSubmitted>
        <dc:title>Full Text PDF</dc:title>
        <z:linkMode>1</z:linkMode>
        <link:type>application/pdf</link:type>
    </z:Attachment>
    <z:Attachment rdf:about="#item_137">
        <z:itemType>attachment</z:itemType>
        <dc:identifier>
            <dcterms:URI>
                <rdf:value>https://onlinelibrary.wiley.com/doi/full/10.1034/j.1600-0587.2003.03479.x</rdf:value>
            </dcterms:URI>
        </dc:identifier>
        <dcterms:dateSubmitted>2019-08-02 01:25:46</dcterms:dateSubmitted>
        <dc:title>Snapshot</dc:title>
        <z:linkMode>1</z:linkMode>
        <link:type>text/html</link:type>
    </z:Attachment>
    <bib:Article rdf:about="#item_136">
        <z:itemType>journalArticle</z:itemType>
        <dcterms:isPartOf>
           <bib:Journal><dc:title>Evolutionary Ecology</dc:title></bib:Journal>
        </dcterms:isPartOf>
        <bib:authors>
            <rdf:Seq>
                <rdf:li>
                    <foaf:Person>
                        <foaf:surname>Davidowitz</foaf:surname>
                        <foaf:givenName>Goggy</foaf:givenName>
                    </foaf:Person>
                </rdf:li>
                <rdf:li>
                    <foaf:Person>
                        <foaf:surname>D’Amico</foaf:surname>
                        <foaf:givenName>Louis J</foaf:givenName>
                    </foaf:Person>
                </rdf:li>
                <rdf:li>
                    <foaf:Person>
                        <foaf:surname>Nijhout</foaf:surname>
                        <foaf:givenName>H Frederik</foaf:givenName>
                    </foaf:Person>
                </rdf:li>
            </rdf:Seq>
        </bib:authors>
        <link:link rdf:resource="#item_135"/>
        <bib:pages>15</bib:pages>
        <dc:date>2004</dc:date>
        <z:libraryCatalog>Zotero</z:libraryCatalog>
        <z:language>en</z:language>
        <dcterms:abstract>Adult body size in animals is determined by the duration of the growth period and the amount of mass gained during that period. Few models of body size regulation distinguish between these two components or explicitly address the mechanisms that control the duration of the growth period. Body size in the tobacco hornworm Manduca sexta is controlled by three underlying physiological factors: growth rate; timing of the onset of juvenile hormone decay (which initiates the processes leading to pupation), as measured by the critical weight; and the timing of prothoracicotropic hormone (PTTH, which stimulates ecdysteroid secretion) and ecdysteroid secretion, as measured by the interval to cessation of growth (ICG, the time interval between the attainment of the critical weight and entry into the pre-pupal wandering stage). The critical weight and the ICG determine the duration of the growth period, while growth rate determines how much mass accumulates during that period. We studied how phenotypic plasticity of body size in M. sexta, in response to variation in temperature and diet quality, is affected by phenotypic plasticity of these three physiological determinants of body size. We show that plasticity of size in response to diet quality is regulated by variation in growth rate and critical weight, while plasticity of size in response to temperature is regulated by variation in growth rate and the ICG. These results demonstrate the importance of the timing of hormonal events in the regulation of phenotypic plasticity. We suggest that the differential sensitivity of the physiological processes that regulate body size may enable insects to adjust adult body size in response to simultaneous variation in multiple types of environmental stimuli.</dcterms:abstract>
        <dc:title>The effects of environmental variation on a mechanism that controls insect body size</dc:title>
    </bib:Article>
    <z:Attachment rdf:about="#item_135">
        <z:itemType>attachment</z:itemType>
        <dc:identifier>
            <dcterms:URI>
                <rdf:value>https://www.researchgate.net/profile/Goggy_Davidowitz/publication/279889494_The_effects_of_environmental_variation_on_a_mechanism_that_controls_insect_body_size/links/58a0e9bb45851598bab8695b/The-effects-of-environmental-variation-on-a-mechanism-that-controls-insect-body-size.pdf</rdf:value>
            </dcterms:URI>
        </dc:identifier>
        <dcterms:dateSubmitted>2019-08-02 01:25:41</dcterms:dateSubmitted>
        <dc:title>Davidowitz et al. - The effects of environmental variation on a mechan.pdf</dc:title>
        <z:linkMode>1</z:linkMode>
        <link:type>application/pdf</link:type>
    </z:Attachment>
    <bib:Article rdf:about="http://www.nature.com/articles/hdy199251">
        <z:itemType>journalArticle</z:itemType>
        <dcterms:isPartOf rdf:resource="urn:issn:0018-067X,%201365-2540"/>
        <bib:authors>
            <rdf:Seq>
                <rdf:li>
                    <foaf:Person>
                        <foaf:surname>Parsons</foaf:surname>
                        <foaf:givenName>P A</foaf:givenName>
                    </foaf:Person>
                </rdf:li>
            </rdf:Seq>
        </bib:authors>
        <link:link rdf:resource="#item_139"/>
        <dc:identifier>
            <dcterms:URI>
               <rdf:value>http://www.nature.com/articles/hdy199251</rdf:value>
            </dcterms:URI>
        </dc:identifier>
        <bib:pages>361-364</bib:pages>
        <dc:date>4/1992</dc:date>
        <dcterms:dateSubmitted>2019-08-02 01:40:54</dcterms:dateSubmitted>
        <z:libraryCatalog>DOI.org (Crossref)</z:libraryCatalog>
        <z:language>en</z:language>
        <dc:title>Fluctuating asymmetry: a biological monitor of environmental and genomic stress</dc:title>
        <z:shortTitle>Fluctuating asymmetry</z:shortTitle>
    </bib:Article>
    <bib:Journal rdf:about="urn:issn:0018-067X,%201365-2540">
        <prism:volume>68</prism:volume>
        <prism:number>4</prism:number>
        <dc:title>Heredity</dc:title>
        <dc:identifier>ISSN 0018-067X, 1365-2540</dc:identifier>
        <dcterms:alternative>Heredity</dcterms:alternative>
        <dc:identifier>DOI 10.1038/hdy.1992.51</dc:identifier>
    </bib:Journal>
    <z:Attachment rdf:about="#item_139">
        <z:itemType>attachment</z:itemType>
        <dc:identifier>
            <dcterms:URI>
                <rdf:value>https://www.nature.com/articles/hdy199251.pdf</rdf:value>
            </dcterms:URI>
        </dc:identifier>
        <dcterms:dateSubmitted>2019-08-02 01:40:49</dcterms:dateSubmitted>
        <dc:title>Parsons - 1992 - Fluctuating asymmetry a biological monitor of env.pdf</dc:title>
        <z:linkMode>1</z:linkMode>
        <link:type>application/pdf</link:type>
    </z:Attachment>
    <bib:Article rdf:about="https://linkinghub.elsevier.com/retrieve/pii/0269749193901199">
        <z:itemType>journalArticle</z:itemType>
        <dcterms:isPartOf rdf:resource="urn:issn:02697491"/>
        <bib:authors>
            <rdf:Seq>
                <rdf:li>
                    <foaf:Person>
                        <foaf:surname>Clarke</foaf:surname>
                        <foaf:givenName>Geoffrey M.</foaf:givenName>
                    </foaf:Person>
                </rdf:li>
            </rdf:Seq>
        </bib:authors>
        <link:link rdf:resource="#item_141"/>
        <dc:identifier>
            <dcterms:URI>
                <rdf:value>https://linkinghub.elsevier.com/retrieve/pii/0269749193901199</rdf:value>
            </dcterms:URI>
        </dc:identifier>
        <bib:pages>207-211</bib:pages>
        <dc:date>1993</dc:date>
        <dcterms:dateSubmitted>2019-08-02 01:41:34</dcterms:dateSubmitted>
        <z:libraryCatalog>DOI.org (Crossref)</z:libraryCatalog>
        <z:language>en</z:language>
        <dcterms:abstract>Fluctuating asymmetry (FA ) of populations of the shrimp, Palaemon elegans, and the blood worm, Chironomus salinarius, was used to assess the environmental impact of a fertilizer manufacturing facility on the surrounding marine and freshwater ecosystems, respectively. Populations of both species were found to have elevated levels of asymmetry compared with control populations, indicating that the facility was having a significant impact on organism development. The use of FA of invertebrate populations as a simple, sensitive and cost-effective biomonitoring system for the detection of environmental stress is discussed.</dcterms:abstract>
        <dc:title>Fluctuating asymmetry of invertebrate populations as a biological indicator of environmental quality</dc:title>
    </bib:Article>
    <bib:Journal rdf:about="urn:issn:02697491">
        <prism:volume>82</prism:volume>
        <prism:number>2</prism:number>
        <dc:title>Environmental Pollution</dc:title>
        <dc:identifier>ISSN 02697491</dc:identifier>
        <dcterms:alternative>Environmental Pollution</dcterms:alternative>
        <dc:identifier>DOI 10.1016/0269-7491(93)90119-9</dc:identifier>
    </bib:Journal>
    <z:Attachment rdf:about="#item_141">
        <z:itemType>attachment</z:itemType>
        <dc:title>Clarke - 1993 - Fluctuating asymmetry of invertebrate populations .pdf</dc:title>
        <link:type>application/pdf</link:type>
    </z:Attachment>
    <bib:Article rdf:about="#item_144">
        <z:itemType>journalArticle</z:itemType>
        <dcterms:isPartOf>
            <bib:Journal>
               <dc:title>Annual Review of Entomology</dc:title>
            </bib:Journal>
        </dcterms:isPartOf>
        <bib:authors>
            <rdf:Seq>
                <rdf:li>
                    <foaf:Person>
                        <foaf:surname>Markow</foaf:surname>
                        <foaf:givenName>Therese Ann</foaf:givenName>
                    </foaf:Person>
                </rdf:li>
            </rdf:Seq>
        </bib:authors>
        <link:link rdf:resource="#item_143"/>
        <bib:pages>18</bib:pages>
        <dc:date>1995</dc:date>
        <z:libraryCatalog>Zotero</z:libraryCatalog>
        <z:language>en</z:language>
        <dcterms:abstract>The past decade has seen a resurgence of interest in developmental instability, reflected in fluctuating asymmetry, as a concept in evolutionary ecology. Many investigations interpret fluctuating asymmetry in populations or subsets of populations as reflecting the existence of, or at least the potential for, natural or sexual selection. However, the biological and nonbiological factors under­ lying the appearance of developmental instability are not well understood. For example, the ability of heterozygosity vs genomic coadaptation to have an impact on development and cause fluctuating asymmetry is still debated, though each will have important, but different, implications for the genetic structure of populations and genetic architecture of various traits. These and other issues reviewed in this chapter must be clarified in order for the concept of developmental instability to be meaningful in evolutionary and ecological studies.</dcterms:abstract>
        <dc:title>Evolutionary Ecology and Developmental Instability</dc:title>
    </bib:Article>
    <z:Attachment rdf:about="#item_143">
        <z:itemType>attachment</z:itemType>
        <dc:title>Markow - Evolutionary Ecology and Developmental Instability.pdf</dc:title>
        <link:type>application/pdf</link:type>
    </z:Attachment>
    <bib:Article rdf:about="https://linkinghub.elsevier.com/retrieve/pii/S0169534799017887">
        <z:itemType>journalArticle</z:itemType>
        <dcterms:isPartOf rdf:resource="urn:issn:01695347"/>
        <bib:authors>
            <rdf:Seq>
                <rdf:li>
                    <foaf:Person>
                        <foaf:surname>Bjorksten</foaf:surname>
                        <foaf:givenName>Tracey A</foaf:givenName>
                    </foaf:Person>
                </rdf:li>
                <rdf:li>
                    <foaf:Person>
                        <foaf:surname>Fowler</foaf:surname>
                        <foaf:givenName>Kevin</foaf:givenName>
                    </foaf:Person>
                </rdf:li>
                <rdf:li>
                    <foaf:Person>
                        <foaf:surname>Pomiankowski</foaf:surname>
                        <foaf:givenName>Andrew</foaf:givenName>
                    </foaf:Person>
                </rdf:li>
            </rdf:Seq>
        </bib:authors>
        <link:link rdf:resource="#item_145"/>
        <dc:subject>FA fails to indicate environmental stress</dc:subject>
        <dc:identifier>
            <dcterms:URI>
                <rdf:value>https://linkinghub.elsevier.com/retrieve/pii/S0169534799017887</rdf:value>
            </dcterms:URI>
        </dc:identifier>
        <bib:pages>163-166</bib:pages>
        <dc:date>4/2000</dc:date>
        <dcterms:dateSubmitted>2019-08-02 02:02:55</dcterms:dateSubmitted>
        <z:libraryCatalog>DOI.org (Crossref)</z:libraryCatalog>
        <z:language>en</z:language>
        <dcterms:abstract>To date, the findings of the original work in this area46 have not been confirmed by subsequent experimental studies of FA and stress in other organisms. The principal hypothesis, that FA of sexual traits is more sensitive to stress than FA of nonsexual traits, has gained no further support.</dcterms:abstract>
        <dc:title>What does sexual trait FA tell us about stress?</dc:title>
    </bib:Article>
    <bib:Journal rdf:about="urn:issn:01695347">
        <prism:volume>15</prism:volume>
        <prism:number>4</prism:number>
        <dc:title>Trends in Ecology &amp; Evolution</dc:title>
        <dc:identifier>ISSN 01695347</dc:identifier>
        <dcterms:alternative>Trends in Ecology &amp; Evolution</dcterms:alternative>
        <dc:identifier>DOI 10.1016/S0169-5347(99)01788-7</dc:identifier>
    </bib:Journal>
    <z:Attachment rdf:about="#item_145">
        <z:itemType>attachment</z:itemType>
        <dc:title>Bjorksten et al. - 2000 - What does sexual trait FA tell us about stress.pdf</dc:title>
        <link:type>application/pdf</link:type>
    </z:Attachment>
    <bib:Article rdf:about="http://doi.wiley.com/10.1111/j.1558-5646.1998.tb02017.x">
        <z:itemType>journalArticle</z:itemType>
        <dcterms:isPartOf rdf:resource="urn:issn:00143820"/>
        <bib:authors>
            <rdf:Seq>
                <rdf:li>
                    <foaf:Person>
                        <foaf:surname>Azevedo</foaf:surname>
                        <foaf:givenName>Ricardo B. R.</foaf:givenName>
                    </foaf:Person>
                </rdf:li>
                <rdf:li>
                    <foaf:Person>
                        <foaf:surname>James</foaf:surname>
                        <foaf:givenName>Avis C.</foaf:givenName>
                    </foaf:Person>
                </rdf:li>
                <rdf:li>
                    <foaf:Person>
                        <foaf:surname>McCabe</foaf:surname>
                        <foaf:givenName>Jennie</foaf:givenName>
                    </foaf:Person>
                </rdf:li>
                <rdf:li>
                    <foaf:Person>
                        <foaf:surname>Partridge</foaf:surname>
                        <foaf:givenName>L.</foaf:givenName>
                    </foaf:Person>
                </rdf:li>
            </rdf:Seq>
        </bib:authors>
        <link:link rdf:resource="#item_147"/>
        <dc:identifier>
            <dcterms:URI>
                <rdf:value>http://doi.wiley.com/10.1111/j.1558-5646.1998.tb02017.x</rdf:value>
            </dcterms:URI>
        </dc:identifier>
        <bib:pages>1353-1362</bib:pages>
        <dc:date>10/1998</dc:date>
        <dcterms:dateSubmitted>2019-08-02 02:16:21</dcterms:dateSubmitted>
        <z:libraryCatalog>DOI.org (Crossref)</z:libraryCatalog>
        <z:language>en</z:language>
        <dcterms:abstract>In dipterans, the wing-beat frequency, and, hence, the lift generated, increases linearly with ambient temperature. If flight performance is an important target of natural selection, higher wing:thorax size ratio and wingaspect ratio should be favored at low temperatures because they increase the lift for a given body weight. We investigated this hypothesis by examining wing:thorax size ratio and wing-aspect ratio in Drosophila melanogaster collected from wild populations along a latitudinal gradient and in their descendants reared under standard laboratory conditions. In a subset of lines, we also studied the phenotypic plasticity of these traits in response to temperature. To examine whether the latitudinal trends in wing:thorax size ratio and wing-aspect ratio could have resulted from a correlated response to latitudinal selection on wing area, we investigated the correlated responses of these characters in lines artificially selected for wing area. In both the geographic and the artificially selected lines, wing:thorax size ratio and wing-aspect ratio decreased in response to increasing temperature during development. Phenotypic plasticity for either trait did not vary among latitudinal lines or selective regimes. Wing:thorax size ratio and wing-aspect ratio increased significantly with latitude in field-collected flies. The cline in wing:thorax size ratio had a genetic component, but the cline in wing-aspect ratio did not. Artificial selection for increased wing area led to a statistically insignificant correlated increase in wing:thorax size ratio and a decrease in wing-aspect ratio. Our observations are consistent with the hypotheses that high wing-thorax size ratio and wing aspect ratio are per se selectively advantageous at low temperatures.</dcterms:abstract>
        <dc:title>Latitudinal variation of wing: thorax size ratio and wing aspect ratio in Drosophila Melanogaster</dc:title>
        <z:shortTitle>LATITUDINAL VARIATION OF WING</z:shortTitle>
    </bib:Article>
    <bib:Journal rdf:about="urn:issn:00143820">
        <prism:volume>52</prism:volume>
        <prism:number>5</prism:number>
        <dc:title>Evolution</dc:title>
        <dc:identifier>ISSN 00143820</dc:identifier>
        <dcterms:alternative>Evolution</dcterms:alternative>
        <dc:identifier>DOI 10.1111/j.1558-5646.1998.tb02017.x</dc:identifier>
    </bib:Journal>
    <z:Attachment rdf:about="#item_147">
        <z:itemType>attachment</z:itemType>
        <dc:identifier>
            <dcterms:URI>
                <rdf:value>https://onlinelibrary.wiley.com/doi/pdf/10.1111/j.1558-5646.1998.tb02017.x</rdf:value>
            </dcterms:URI>
        </dc:identifier>
        <dcterms:dateSubmitted>2019-08-02 02:16:17</dcterms:dateSubmitted>
        <dc:title>Azevedo et al. - 1998 - LATITUDINAL VARIATION OF WINGTHORAX SIZE RATIO AN.pdf</dc:title>
        <z:linkMode>1</z:linkMode>
        <link:type>application/pdf</link:type>
    </z:Attachment>
    <bib:Article rdf:about="https://academic.oup.com/ee/article-lookup/doi/10.1603/0046-225X-31.6.965">
        <z:itemType>journalArticle</z:itemType>
        <dcterms:isPartOf rdf:resource="urn:issn:0046-225X,%201938-2936"/>
        <bib:authors>
            <rdf:Seq>
                <rdf:li>
                    <foaf:Person>
                        <foaf:surname>Hoffmann</foaf:surname>
                        <foaf:givenName>Ary A.</foaf:givenName>
                    </foaf:Person>
                </rdf:li>
                <rdf:li>
                    <foaf:Person>
                        <foaf:surname>Collins</foaf:surname>
                        <foaf:givenName>Eveline</foaf:givenName>
                    </foaf:Person>
                </rdf:li>
                <rdf:li>
                    <foaf:Person>
                        <foaf:surname>Woods</foaf:surname>
                        <foaf:givenName>Richard</foaf:givenName>
                    </foaf:Person>
                </rdf:li>
            </rdf:Seq>
        </bib:authors>
        <link:link rdf:resource="#item_149"/>
        <dc:identifier>
            <dcterms:URI>
                <rdf:value>https://academic.oup.com/ee/article-lookup/doi/10.1603/0046-225X-31.6.965</rdf:value>
            </dcterms:URI>
        </dc:identifier>
        <bib:pages>965-971</bib:pages>
        <dc:date>2002-12-01</dc:date>
        <dcterms:dateSubmitted>2019-08-02 02:23:50</dcterms:dateSubmitted>
        <z:libraryCatalog>DOI.org (Crossref)</z:libraryCatalog>
        <z:language>en</z:language>
        <dcterms:abstract>Changes in the mean, variance and developmental instability of morphological traits have often been used to detect environmental stress in insects. Studies have focused on linear measurements, whereas modern morphometric techniques allow the separation of shape and size effects. To examine stress effects on shape we assessed wings of Helicoverpa punctigera moths exposed to two stresses (pesticide, low temperature). The pyrethroid esfenvelerate applied in larval medium increased development time but did not affect viability, whereas low culture temperatures (7Ð18ЊC) inßuenced both Þtness traits. Neither stress affected mean wing size, but both stresses had a marked inßuence on wing shape. Changes in shape were stress-speciÞc and detectable despite moderate sample sizes. The variance in wing size was altered by low temperature stress but not pesticide exposure. Neither stress increased the asymmetry of wing shape or size; in fact cold stress decreased asymmetry for centroid size. However, measurement error of asymmetry could not be accurately assessed in these wings because scales of both wings could only be removed once. Shape changes therefore appear to be more sensitive to stress in this moth species than other morphological measures, and stress effects on variation among individuals appear to be different than those on asymmetry.</dcterms:abstract>
        <dc:title>Wing Shape and Wing Size Changes as Indicators of Environmental Stress in &lt;i&gt;Helicoverpa punctigera&lt;/i&gt; (Lepidoptera: Noctuidae) Moths: Comparing Shifts in Means, Variances, and Asymmetries</dc:title>
        <z:shortTitle>Wing Shape and Wing Size Changes as Indicators of Environmental Stress in &lt;i&gt;Helicoverpa punctigera&lt;/i&gt; (Lepidoptera</z:shortTitle>
    </bib:Article>
    <bib:Journal rdf:about="urn:issn:0046-225X,%201938-2936">
        <prism:volume>31</prism:volume>
        <prism:number>6</prism:number>
        <dc:title>Environmental Entomology</dc:title>
        <dc:identifier>ISSN 0046-225X, 1938-2936</dc:identifier>
        <dcterms:alternative>Environ Entomol</dcterms:alternative>
        <dc:identifier>DOI 10.1603/0046-225X-31.6.965</dc:identifier>
    </bib:Journal>
    <z:Attachment rdf:about="#item_149">
        <z:itemType>attachment</z:itemType>
        <dc:identifier>
            <dcterms:URI>
                <rdf:value>https://watermark.silverchair.com/ee31-0965.pdf?token=AQECAHi208BE49Ooan9kkhW_Ercy7Dm3ZL_9Cf3qfKAc485ysgAAAmAwggJcBgkqhkiG9w0BBwagggJNMIICSQIBADCCAkIGCSqGSIb3DQEHATAeBglghkgBZQMEAS4wEQQM61Irx78MsC4vyxhvAgEQgIICE4Qb9HRHWhBwz-zWoX_LqoMGf4gflRWl08GCNtmyrK4Fiyvvb5I0ri3zwjwGhY_Wq5-YJPqIPItoG1SAXFZa_jml0uTtRFd7j4Ab-leOhwsyft4OScytB3_n6l0f_0e8t50mxh4UJofessBUnOL7TWueuLcLrNdboTzYiMDmYobhKnTXxSzXGluCmCMG9SjJLoJ3aPSyT3rj_Fvzyl69wcEql69nUPHQt5B4ZVYr4tx2WVQ99Huz5Kb3Qsp2j2UlB28waVItaV2e_3rEgF95xAtJMd_6ZuMO-yZZwap0L4ZesD2rc5ku2CWQq3uKFkevo5O7PUjkUzu2KY7ghr6Jx6ADQ1SCezHM-7g0vsw8YPgVCKEE-r9KhhEMnJZZqn1oXwM5mXO3th4RmBJDati2bE0EaEakmFhbsdpFBvlXL_NJDnmldwPNPF64j4sY_1M5EHg4UsLDO7Utyx8aKjU44MjyRI-0kGdmxXYFU6FMW3lIPpz_Z54x1CUIAGh7vOXgowSL48JuBR-Fyj52m90m_-fOH5Yh4tkHncGjfDAa6egu7aP6EDDRcy4xXQg_4OEuHwxPMJN3wC7SIIwaL6q__1Ws_2SqJAlcWntDC0-XO0D2v4aKJCl3IGvz28ZQXE0gqyF0HlqG9rmP7yHuvvpE-OAsIzPPMTynzl66TjPchfiLwAG62teimLTUhJKt0DY7NumsBw</rdf:value>
            </dcterms:URI>
        </dc:identifier>
        <dcterms:dateSubmitted>2019-08-02 02:23:46</dcterms:dateSubmitted>
        <dc:title>Hoffmann et al. - 2002 - Wing Shape and Wing Size Changes as Indicators of .pdf</dc:title>
        <z:linkMode>1</z:linkMode>
        <link:type>application/pdf</link:type>
    </z:Attachment>
    <bib:Article rdf:about="http://www.nature.com/doifinder/10.1046/j.1365-2540.2001.00779.x">
        <z:itemType>journalArticle</z:itemType>
        <dcterms:isPartOf>
            <bib:Journal>
                <prism:volume>86</prism:volume>
                <prism:number>2</prism:number>
                <dc:title>Heredity</dc:title>
                <dc:identifier>ISSN 0018-067X, 1365-2540</dc:identifier>
                <dcterms:alternative>Heredity</dcterms:alternative>
                <dc:identifier>DOI 10.1046/j.1365-2540.2001.00779.x</dc:identifier>
            </bib:Journal>
        </dcterms:isPartOf>
        <bib:authors>
            <rdf:Seq>
                <rdf:li>
                    <foaf:Person>
                        <foaf:surname>Gilchrist</foaf:surname>
                        <foaf:givenName>A S</foaf:givenName>
                    </foaf:Person>
                </rdf:li>
                <rdf:li>
                    <foaf:Person>
                        <foaf:surname>Partridge</foaf:surname>
                        <foaf:givenName>L</foaf:givenName>
                    </foaf:Person>
                </rdf:li>
            </rdf:Seq>
        </bib:authors>
        <link:link rdf:resource="#item_154"/>
        <dc:identifier>
            <dcterms:URI>
                <rdf:value>http://www.nature.com/doifinder/10.1046/j.1365-2540.2001.00779.x</rdf:value>
            </dcterms:URI>
        </dc:identifier>
        <bib:pages>144-152</bib:pages>
        <dc:date>2/2001</dc:date>
        <dcterms:dateSubmitted>2019-08-05 01:50:49</dcterms:dateSubmitted>
        <z:libraryCatalog>DOI.org (Crossref)</z:libraryCatalog>
        <z:language>en</z:language>
        <dcterms:abstract>Surprisingly little is known about the genetic architecture of body size in natural populations of Drosophila melanogaster. Using both generation means and triple-test-cross analyses, we investigated the genetic architecture of wing size (an indicator of body size) and wing shape in a naturally occurring body size cline. For wing size, we found signi®cant epistatic genetic variance and evidence of past directional selection for increased body size. While wing shape also exhibits signi®cant epistatic genetic variance, there was no indication of directional selection, suggesting instead a history of optimizing selection. Our results support the idea that epistatic variance may be more common in natural populations than was once suspected. Also, our results suggest substantial directional selection on wing size but not shape.</dcterms:abstract>
        <dc:title>The contrasting genetic architecture of wing size and shape in Drosophila melanogaster</dc:title>
    </bib:Article>
    <z:Attachment rdf:about="#item_154">
        <z:itemType>attachment</z:itemType>
        <dc:identifier>
            <dcterms:URI>
                <rdf:value>https://onlinelibrary.wiley.com/doi/pdf/10.1046/j.1365-2540.2001.00779.x</rdf:value>
            </dcterms:URI>
        </dc:identifier>
        <dcterms:dateSubmitted>2019-08-05 01:50:45</dcterms:dateSubmitted>
        <dc:title>Gilchrist and Partridge - 2001 - The contrasting genetic architecture of wing size .pdf</dc:title>
        <z:linkMode>1</z:linkMode>
        <link:type>application/pdf</link:type>
    </z:Attachment>
    <bib:Article rdf:about="http://doi.wiley.com/10.1111/j.0014-3820.2000.tb00560.x">
        <z:itemType>journalArticle</z:itemType>
        <dcterms:isPartOf>
            <bib:Journal>
                <prism:volume>54</prism:volume>
                <prism:number>4</prism:number>
                <dc:title>Evolution</dc:title>
                <dc:identifier>ISSN 0014-3820, 1558-5646</dc:identifier>
                <dcterms:alternative>Evolution</dcterms:alternative>
                <dc:identifier>DOI 10.1111/j.0014-3820.2000.tb00560.x</dc:identifier>
            </bib:Journal>
        </dcterms:isPartOf>
        <bib:authors>
            <rdf:Seq>
                <rdf:li>
                    <foaf:Person>
                        <foaf:surname>Klingenberg</foaf:surname>
                        <foaf:givenName>Christian Peter</foaf:givenName>
                    </foaf:Person>
                </rdf:li>
                <rdf:li>
                    <foaf:Person>
                        <foaf:surname>Zaklan</foaf:surname>
                        <foaf:givenName>Stefanie D.</foaf:givenName>
                    </foaf:Person>
                </rdf:li>
            </rdf:Seq>
        </bib:authors>
        <link:link rdf:resource="#item_156"/>
        <dc:identifier>
            <dcterms:URI>
                <rdf:value>http://doi.wiley.com/10.1111/j.0014-3820.2000.tb00560.x</rdf:value>
            </dcterms:URI>
        </dc:identifier>
        <bib:pages>1273-1285</bib:pages>
        <dc:date>08/2000</dc:date>
        <dcterms:dateSubmitted>2019-08-05 02:07:32</dcterms:dateSubmitted>
        <z:libraryCatalog>DOI.org (Crossref)</z:libraryCatalog>
        <z:language>en</z:language>
        <dcterms:abstract>Developmental integration is the covariation among morphological structures due to connections between the developmental processes that built them. Here we use the methods of geometric morphometrics to study integration in the wing of Drosophila melanogaster. In particular, we focus on the hypothesis that the anterior and posterior wing compartments are separate developmental units that vary independently. We measured both variation among genetically diverse individuals and random differences between body sides of single individuals (ﬂuctuating asymmetry, FA). For both of these sources of variation, the patterns of variation identiﬁed by principal component analyses all involved landmarks in both the anterior and posterior compartments simultaneously. Analyses focusing exclusively on the covariation between the anterior and posterior compartments, by the partial least-squares method, revealed pervasive integration of the two compartments, for both individual variation and FA. These analyses clearly indicate that the anterior and posterior compartments are not separate units of variation, but that the covariation between compartments is sufﬁcient to account for nearly all the variation throughout the entire wing. We conclude that variation among individuals as well as the developmental perturbations responsible for FA generate shape variation primarily through developmental processes that are integrated across both compartments. In contrast, much less of the shape variation in our sample can be attributed to the localized processes that establish the identity of particular wing veins.</dcterms:abstract>
        <dc:title>MORPHOLOGICAL INTEGRATION BETWEEN DEVELOPMENTAL COMPARTMENTS IN THE DROSOPHILA WING</dc:title>
    </bib:Article>
    <z:Attachment rdf:about="#item_156">
        <z:itemType>attachment</z:itemType>
        <dc:identifier>
            <dcterms:URI>
                <rdf:value>https://onlinelibrary.wiley.com/doi/pdf/10.1111/j.0014-3820.2000.tb00560.x</rdf:value>
            </dcterms:URI>
        </dc:identifier>
        <dcterms:dateSubmitted>2019-08-05 02:07:29</dcterms:dateSubmitted>
        <dc:title>Klingenberg and Zaklan - 2000 - MORPHOLOGICAL INTEGRATION BETWEEN DEVELOPMENTAL CO.pdf</dc:title>
        <z:linkMode>1</z:linkMode>
        <link:type>application/pdf</link:type>
    </z:Attachment>
    <bib:Article rdf:about="http://bmcevolbiol.biomedcentral.com/articles/10.1186/1471-2148-13-75">
        <z:itemType>journalArticle</z:itemType>
        <dcterms:isPartOf rdf:resource="urn:issn:1471-2148"/>
        <bib:authors>
            <rdf:Seq>
                <rdf:li>
                    <foaf:Person>
                        <foaf:surname>Baldassarre</foaf:surname>
                        <foaf:givenName>Daniel T</foaf:givenName>
                    </foaf:Person>
                </rdf:li>
                <rdf:li>
                    <foaf:Person>
                        <foaf:surname>Thomassen</foaf:surname>
                        <foaf:givenName>Henri A</foaf:givenName>
                    </foaf:Person>
                </rdf:li>
                <rdf:li>
                    <foaf:Person>
                        <foaf:surname>Karubian</foaf:surname>
                        <foaf:givenName>Jordan</foaf:givenName>
                    </foaf:Person>
                </rdf:li>
                <rdf:li>
                    <foaf:Person>
                        <foaf:surname>Webster</foaf:surname>
                        <foaf:givenName>Michael S</foaf:givenName>
                    </foaf:Person>
                </rdf:li>
            </rdf:Seq>
        </bib:authors>
        <link:link rdf:resource="#item_158"/>
        <dc:identifier>
            <dcterms:URI>
                <rdf:value>http://bmcevolbiol.biomedcentral.com/articles/10.1186/1471-2148-13-75</rdf:value>
            </dcterms:URI>
        </dc:identifier>
        <bib:pages>75</bib:pages>
        <dc:date>2013</dc:date>
        <dcterms:dateSubmitted>2019-08-05 03:26:38</dcterms:dateSubmitted>
        <z:libraryCatalog>DOI.org (Crossref)</z:libraryCatalog>
        <z:language>en</z:language>
        <dcterms:abstract>Background: Many species exhibit geographic variation in sexual signals, and divergence in these traits may lead to speciation. Sexual signals may diverge due to differences in ecology if the environment constrains signal production or transmission. Alternatively, sexual signals may diverge stochastically through sexual selection or genetic drift, with little environmental influence. To distinguish between these alternatives we quantified variation in two putative sexual signals – tail length and plumage color – and a suite of non-sexual morphometric traits across the geographic range of the red-backed fairy-wren (Malurus melanocephalus). We then tested for associations between these traits and a number of environmental variables using generalized dissimilarity models.
Results: Variation in morphometric traits was explained well by environmental variation, irrespective of geographic distance between sites. Among putative signals, variation in plumage color was best explained by geographic distance, whereas tail length was best explained by environmental variation. Divergence in male plumage color was not coincident with the boundary between genetic lineages, but was greatest across a contact zone located 300 km east of the genetic boundary.
Conclusions: Morphometric traits describing size and shape have likely been subject to ecological selection and thus appear to track local environmental variation regardless of subspecies identity. Ecological selection appears to have also influenced the evolution of tail length as a signal, but has played a limited role in shaping geographic variation in plumage color, consistent with stochastic divergence in concert with Fisherian selection on this trait. The lack of coincidence between the genetic boundary and the contact zone between plumage types suggests that the sexual plumage signal of one subspecies has introgressed into the genetic background of the other. Thus, this study provides insight into the various ways in which signal evolution may occur within a species, and the geographic patterns of signal variation that can arise, especially following secondary contact.</dcterms:abstract>
        <dc:title>The role of ecological variation in driving divergence of sexual and non-sexual traits in the red-backed fairy-wren (Malurus melanocephalus)</dc:title>
    </bib:Article>
    <bib:Journal rdf:about="urn:issn:1471-2148">
        <prism:volume>13</prism:volume>
        <prism:number>1</prism:number>
        <dc:title>BMC Evolutionary Biology</dc:title>
        <dc:identifier>ISSN 1471-2148</dc:identifier>
        <dcterms:alternative>BMC Evol Biol</dcterms:alternative>
        <dc:identifier>DOI 10.1186/1471-2148-13-75</dc:identifier>
    </bib:Journal>
    <z:Attachment rdf:about="#item_158">
        <z:itemType>attachment</z:itemType>
        <dc:title>Baldassarre et al. - 2013 - The role of ecological variation in driving diverg.pdf</dc:title>
        <link:type>application/pdf</link:type>
    </z:Attachment>
    <bib:Article rdf:about="http://doi.wiley.com/10.1111/j.1472-4642.2007.00341.x">
        <z:itemType>journalArticle</z:itemType>
        <dcterms:isPartOf rdf:resource="urn:issn:13669516,%2014724642"/>
        <bib:authors>
            <rdf:Seq>
                <rdf:li>
                    <foaf:Person>
                        <foaf:surname>Ferrier</foaf:surname>
                        <foaf:givenName>Simon</foaf:givenName>
                    </foaf:Person>
                </rdf:li>
                <rdf:li>
                    <foaf:Person>
                        <foaf:surname>Manion</foaf:surname>
                        <foaf:givenName>Glenn</foaf:givenName>
                    </foaf:Person>
                </rdf:li>
                <rdf:li>
                    <foaf:Person>
                        <foaf:surname>Elith</foaf:surname>
                        <foaf:givenName>Jane</foaf:givenName>
                    </foaf:Person>
                </rdf:li>
                <rdf:li>
                    <foaf:Person>
                        <foaf:surname>Richardson</foaf:surname>
                        <foaf:givenName>Karen</foaf:givenName>
                    </foaf:Person>
                </rdf:li>
            </rdf:Seq>
        </bib:authors>
        <link:link rdf:resource="#item_160"/>
        <dc:subject>beta diversity</dc:subject>
        <dc:identifier>
            <dcterms:URI>
                <rdf:value>http://doi.wiley.com/10.1111/j.1472-4642.2007.00341.x</rdf:value>
            </dcterms:URI>
        </dc:identifier>
        <bib:pages>252-264</bib:pages>
        <dc:date>05/2007</dc:date>
        <dcterms:dateSubmitted>2019-08-05 04:46:09</dcterms:dateSubmitted>
        <z:libraryCatalog>DOI.org (Crossref)</z:libraryCatalog>
        <z:language>en</z:language>
        <dcterms:abstract>Generalized dissimilarity modelling (GDM) is a statistical technique for analysing and predicting spatial patterns of turnover in community composition (beta diversity) across large regions. The approach is an extension of matrix regression, designed speciﬁcally to accommodate two types of nonlinearity commonly encountered in large-scaled ecological data sets: (1) the curvilinear relationship between increasing ecological distance, and observed compositional dissimilarity, between sites; and (2) the variation in the rate of compositional turnover at different positions along environmental gradients. GDM can be further adapted to accommodate special types of biological and environmental data including, for example, information on phylogenetic relationships between species and information on barriers to dispersal between geographical locations. The approach can be applied to a wide range of assessment activities including visualization of spatial patterns in community composition, constrained environmental classiﬁcation, distributional modelling of species or community types, survey gap analysis, conservation assessment, and climate-change impact assessment.</dcterms:abstract>
        <dc:title>Using generalized dissimilarity modelling to analyse and predict patterns of beta diversity in regional biodiversity assessment</dc:title>
    </bib:Article>
    <bib:Journal rdf:about="urn:issn:13669516,%2014724642">
        <prism:volume>13</prism:volume>
        <prism:number>3</prism:number>
        <dc:title>Diversity and Distributions</dc:title>
        <dc:identifier>ISSN 13669516, 14724642</dc:identifier>
        <dc:identifier>DOI 10.1111/j.1472-4642.2007.00341.x</dc:identifier>
    </bib:Journal>
    <z:Attachment rdf:about="#item_160">
        <z:itemType>attachment</z:itemType>
        <dc:title>Ferrier et al. - 2007 - Using generalized dissimilarity modelling to analy.pdf</dc:title>
        <link:type>application/pdf</link:type>
    </z:Attachment>
    <bib:Article rdf:about="http://www.sciencemag.org/cgi/doi/10.1126/science.1061967">
        <z:itemType>journalArticle</z:itemType>
        <dcterms:isPartOf rdf:resource="urn:issn:00368075,%2010959203"/>
        <bib:authors>
            <rdf:Seq>
                <rdf:li>
                    <foaf:Person>
                        <foaf:surname>Gillooly</foaf:surname>
                        <foaf:givenName>J. F.</foaf:givenName>
                    </foaf:Person>
                </rdf:li>
            </rdf:Seq>
        </bib:authors>
        <link:link rdf:resource="#item_261"/>
        <link:link rdf:resource="#item_166"/>
        <dc:identifier>
            <dcterms:URI>
                <rdf:value>http://www.sciencemag.org/cgi/doi/10.1126/science.1061967</rdf:value>
            </dcterms:URI>
        </dc:identifier>
        <bib:pages>2248-2251</bib:pages>
        <dc:date>2001-9-21</dc:date>
        <dcterms:dateSubmitted>2019-09-03 07:30:39</dcterms:dateSubmitted>
        <z:libraryCatalog>DOI.org (Crossref)</z:libraryCatalog>
        <z:language>en</z:language>
        <dc:title>Effects of Size and Temperature on Metabolic Rate</dc:title>
    </bib:Article>
    <bib:Journal rdf:about="urn:issn:00368075,%2010959203">
        <prism:volume>293</prism:volume>
        <prism:number>5538</prism:number>
        <dc:title>Science</dc:title>
        <dc:identifier>ISSN 00368075, 10959203</dc:identifier>
        <dc:identifier>DOI 10.1126/science.1061967</dc:identifier>
    </bib:Journal>
    <z:Attachment rdf:about="#item_261">
        <z:itemType>attachment</z:itemType>
        <dc:title>0072f191a4ceb7c381fc4fd93f460aabf6b1.pdf</dc:title>
        <link:type>application/pdf</link:type>
    </z:Attachment>
    <z:Attachment rdf:about="#item_166">
        <z:itemType>attachment</z:itemType>
        <dc:identifier>
            <dcterms:URI>
                <rdf:value>https://digitalrepository.unm.edu/cgi/viewcontent.cgi?article=1001&amp;=&amp;context=biol_fsp&amp;=&amp;sei-redir=1&amp;referer=https%253A%252F%252Fscholar.google.com.au%252Fscholar%253Fhl%253Dzh-CN%2526as_sdt%253D0%25252C5%2526q%253Dbody%252Bsize%252Btemperature%2526btnG%253D#search=%22body%20size%20temperature%22</rdf:value>
            </dcterms:URI>
        </dc:identifier>
        <dcterms:dateSubmitted>2019-09-03 07:30:28</dcterms:dateSubmitted>
        <dc:title>Gillooly - 2001 - Effects of Size and Temperature on Metabolic Rate.pdf</dc:title>
        <z:linkMode>1</z:linkMode>
        <link:type>application/pdf</link:type>
    </z:Attachment>
    <bib:Article rdf:about="https://onlinelibrary.wiley.com/doi/abs/10.1046/j.1472-4642.1999.00046.x">
        <z:itemType>journalArticle</z:itemType>
        <dcterms:isPartOf rdf:resource="urn:issn:1472-4642"/>
        <bib:authors>
            <rdf:Seq>
                <rdf:li>
                    <foaf:Person>
                        <foaf:surname>Blackburn</foaf:surname>
                        <foaf:givenName>Tim M.</foaf:givenName>
                    </foaf:Person>
                </rdf:li>
                <rdf:li>
                    <foaf:Person>
                        <foaf:surname>Gaston</foaf:surname>
                        <foaf:givenName>Kevin J.</foaf:givenName>
                    </foaf:Person>
                </rdf:li>
                <rdf:li>
                    <foaf:Person>
                        <foaf:surname>Loder</foaf:surname>
                        <foaf:givenName>Natasha</foaf:givenName>
                    </foaf:Person>
                </rdf:li>
            </rdf:Seq>
        </bib:authors>
        <link:link rdf:resource="#item_171"/>
        <dc:subject>
           <z:AutomaticTag><rdf:value>body size</rdf:value></z:AutomaticTag>
        </dc:subject>
        <dc:subject>
           <z:AutomaticTag><rdf:value>Bergmann's rule</rdf:value></z:AutomaticTag>
        </dc:subject>
        <dc:subject>
           <z:AutomaticTag><rdf:value>latitude</rdf:value></z:AutomaticTag>
        </dc:subject>
        <dc:identifier>
            <dcterms:URI>
                <rdf:value>https://onlinelibrary.wiley.com/doi/abs/10.1046/j.1472-4642.1999.00046.x</rdf:value>
            </dcterms:URI>
        </dc:identifier>
        <bib:pages>165-174</bib:pages>
        <dc:date>1999</dc:date>
        <dcterms:dateSubmitted>2019-09-03 07:33:36</dcterms:dateSubmitted>
        <z:libraryCatalog>Wiley Online Library</z:libraryCatalog>
        <z:language>en</z:language>
        <dcterms:abstract>1997 marked the sesquicentenary of the publication by Carl Bergmann of the observation that, in general, large-bodied animal species tend to live further north than their small-bodied relatives. This has been dubbed Bergmann's rule in his honour. However, more than 150 years on, we appear to be little closer to a general understanding of the rule, or even to any consensus as to whether it exists. This is due in large part to confusion about the taxonomic level at which the rule is considered to operate, and to the conflation of pattern and mechanism. In this paper, we attempt to resolve this confusion by highlighting its sources, and by providing a definition of Bergmann's rule that is practical and useful, yet that retains the essential features of its original formulation. We conclude by briefly reviewing the mechanisms proposed to explain Bergmann's rule as we define it.</dcterms:abstract>
        <dc:title>Geographic gradients in body size: a clarification of Bergmann's rule</dc:title>
        <z:shortTitle>Geographic gradients in body size</z:shortTitle>
    </bib:Article>
    <bib:Journal rdf:about="urn:issn:1472-4642">
        <prism:volume>5</prism:volume>
        <prism:number>4</prism:number>
        <dc:title>Diversity and Distributions</dc:title>
        <dc:identifier>ISSN 1472-4642</dc:identifier>
        <dc:identifier>DOI 10.1046/j.1472-4642.1999.00046.x</dc:identifier>
    </bib:Journal>
    <z:Attachment rdf:about="#item_171">
        <z:itemType>attachment</z:itemType>
        <dc:identifier>
            <dcterms:URI>
                <rdf:value>https://onlinelibrary.wiley.com/doi/epdf/10.1046/j.1472-4642.1999.00046.x</rdf:value>
            </dcterms:URI>
        </dc:identifier>
        <dcterms:dateSubmitted>2019-09-03 07:33:48</dcterms:dateSubmitted>
        <dc:title>Snapshot</dc:title>
        <z:linkMode>1</z:linkMode>
        <link:type>text/html</link:type>
    </z:Attachment>
    <bib:Article rdf:about="https://www.jstor.org/stable/25084877">
        <z:itemType>journalArticle</z:itemType>
        <dcterms:isPartOf rdf:resource="urn:issn:0022-8567"/>
        <bib:authors>
            <rdf:Seq>
                <rdf:li>
                    <foaf:Person>
                        <foaf:surname>Cane</foaf:surname>
                        <foaf:givenName>James H.</foaf:givenName>
                    </foaf:Person>
                </rdf:li>
            </rdf:Seq>
        </bib:authors>
        <dc:identifier>
            <dcterms:URI>
               <rdf:value>https://www.jstor.org/stable/25084877</rdf:value>
            </dcterms:URI>
        </dc:identifier>
        <bib:pages>145-147</bib:pages>
        <dc:date>1987</dc:date>
        <dcterms:dateSubmitted>2019-09-30 04:59:08</dcterms:dateSubmitted>
        <z:libraryCatalog>JSTOR</z:libraryCatalog>
        <dcterms:abstract>The dry weights of solitary female bees are accurately and readily estimated by a nonlinear, exponential regression equation using the shortest linear distance measured between a female bee's wing tegulae across her thoracic dorsum. The regression equation is y = 0.77(x)0.405, where y is intertegular span and x is dry weight.</dcterms:abstract>
        <dc:title>Estimation of Bee Size Using Intertegular Span (Apoidea)</dc:title>
        <z:archive>JSTOR</z:archive>
    </bib:Article>
    <bib:Journal rdf:about="urn:issn:0022-8567">
        <prism:volume>60</prism:volume>
        <prism:number>1</prism:number>
        <dc:title>Journal of the Kansas Entomological Society</dc:title>
        <dc:identifier>ISSN 0022-8567</dc:identifier>
    </bib:Journal>
    <bib:Article rdf:about="https://www.jstor.org/stable/25085267">
        <z:itemType>journalArticle</z:itemType>
        <dcterms:isPartOf>
            <bib:Journal>
                <prism:volume>64</prism:volume>
                <prism:number>2</prism:number>
                <dc:title>Journal of the Kansas Entomological Society</dc:title>
                <dc:identifier>ISSN 0022-8567</dc:identifier>
            </bib:Journal>
        </dcterms:isPartOf>
        <bib:authors>
            <rdf:Seq>
                <rdf:li>
                    <foaf:Person>
                        <foaf:surname>Rust</foaf:surname>
                        <foaf:givenName>Richard W.</foaf:givenName>
                    </foaf:Person>
                </rdf:li>
            </rdf:Seq>
        </bib:authors>
        <dc:identifier>
            <dcterms:URI>
               <rdf:value>https://www.jstor.org/stable/25085267</rdf:value>
            </dcterms:URI>
        </dc:identifier>
        <bib:pages>174-178</bib:pages>
        <dc:date>1991</dc:date>
        <dcterms:dateSubmitted>2019-09-30 05:03:17</dcterms:dateSubmitted>
        <z:libraryCatalog>JSTOR</z:libraryCatalog>
        <dcterms:abstract>Of six female and five male morphological measurements, head width and intertegular width were the best estimators of either wet or dry weight in both male and female Osmia lignaria propinqua Cresson.</dcterms:abstract>
        <dc:title>Size-Weight Relationships in Osmia lignaria propinqua Cresson (Hymenoptera: Megachilidae)</dc:title>
        <z:shortTitle>Size-Weight Relationships in Osmia lignaria propinqua Cresson (Hymenoptera</z:shortTitle>
        <z:archive>JSTOR</z:archive>
    </bib:Article>
    <bib:Article rdf:about="https://rmets.onlinelibrary.wiley.com/doi/10.1002/joc.1276">
        <z:itemType>journalArticle</z:itemType>
        <dcterms:isPartOf rdf:resource="urn:issn:1097-0088"/>
        <bib:authors>
            <rdf:Seq>
                <rdf:li>
                    <foaf:Person>
                        <foaf:surname>Hijmans</foaf:surname>
                        <foaf:givenName>Robert J.</foaf:givenName>
                    </foaf:Person>
                </rdf:li>
                <rdf:li>
                    <foaf:Person>
                        <foaf:surname>Cameron</foaf:surname>
                        <foaf:givenName>Susan E.</foaf:givenName>
                    </foaf:Person>
                </rdf:li>
                <rdf:li>
                    <foaf:Person>
                        <foaf:surname>Parra</foaf:surname>
                        <foaf:givenName>Juan L.</foaf:givenName>
                    </foaf:Person>
                </rdf:li>
                <rdf:li>
                    <foaf:Person>
                        <foaf:surname>Jones</foaf:surname>
                        <foaf:givenName>Peter G.</foaf:givenName>
                    </foaf:Person>
                </rdf:li>
                <rdf:li>
                    <foaf:Person>
                        <foaf:surname>Jarvis</foaf:surname>
                        <foaf:givenName>Andy</foaf:givenName>
                    </foaf:Person>
                </rdf:li>
            </rdf:Seq>
        </bib:authors>
        <link:link rdf:resource="#item_176"/>
        <dc:identifier>
            <dcterms:URI>
                <rdf:value>https://rmets.onlinelibrary.wiley.com/doi/10.1002/joc.1276</rdf:value>
            </dcterms:URI>
        </dc:identifier>
        <bib:pages>1965-1978</bib:pages>
        <dc:date>2005/12/01</dc:date>
        <dcterms:dateSubmitted>2019-10-01 05:46:19</dcterms:dateSubmitted>
        <z:libraryCatalog>rmets.onlinelibrary.wiley.com</z:libraryCatalog>
        <z:language>en</z:language>
        <dcterms:abstract>We developed interpolated climate surfaces for global land areas (excluding Antarctica) at a spatial resolution of 30 arc s (often referred to as 1‐km spatial resolution). The climate elements consid...</dcterms:abstract>
        <dc:title>Very high resolution interpolated climate surfaces for global land areas</dc:title>
    </bib:Article>
    <bib:Journal rdf:about="urn:issn:1097-0088">
        <prism:volume>25</prism:volume>
        <prism:number>15</prism:number>
        <dc:title>International Journal of Climatology</dc:title>
        <dc:identifier>ISSN 1097-0088</dc:identifier>
        <dc:identifier>DOI 10.1002/joc.1276</dc:identifier>
    </bib:Journal>
    <z:Attachment rdf:about="#item_176">
        <z:itemType>attachment</z:itemType>
        <dc:identifier>
            <dcterms:URI>
                <rdf:value>https://rmets.onlinelibrary.wiley.com/doi/pdf/10.1002/joc.1276</rdf:value>
            </dcterms:URI>
        </dc:identifier>
        <dcterms:dateSubmitted>2019-10-01 05:46:32</dcterms:dateSubmitted>
        <dc:title>Snapshot</dc:title>
        <z:linkMode>1</z:linkMode>
        <link:type>text/html</link:type>
    </z:Attachment>
    <bib:Article rdf:about="http://bmcevolbiol.biomedcentral.com/articles/10.1186/1471-2148-11-191">
        <z:itemType>journalArticle</z:itemType>
        <dcterms:isPartOf>
            <bib:Journal>
                <prism:volume>11</prism:volume>
                <prism:number>1</prism:number>
                <dc:title>BMC Evolutionary Biology</dc:title>
                <dc:identifier>ISSN 1471-2148</dc:identifier>
                <dcterms:alternative>BMC Evol Biol</dcterms:alternative>
                <dc:identifier>DOI 10.1186/1471-2148-11-191</dc:identifier>
            </bib:Journal>
        </dcterms:isPartOf>
        <bib:authors>
            <rdf:Seq>
                <rdf:li>
                    <foaf:Person>
                        <foaf:surname>Chapple</foaf:surname>
                        <foaf:givenName>David G</foaf:givenName>
                    </foaf:Person>
                </rdf:li>
                <rdf:li>
                    <foaf:Person>
                        <foaf:surname>Hoskin</foaf:surname>
                        <foaf:givenName>Conrad J</foaf:givenName>
                    </foaf:Person>
                </rdf:li>
                <rdf:li>
                    <foaf:Person>
                        <foaf:surname>Chapple</foaf:surname>
                        <foaf:givenName>Stephanie NJ</foaf:givenName>
                    </foaf:Person>
                </rdf:li>
                <rdf:li>
                    <foaf:Person>
                        <foaf:surname>Thompson</foaf:surname>
                        <foaf:givenName>Michael B</foaf:givenName>
                    </foaf:Person>
                </rdf:li>
            </rdf:Seq>
        </bib:authors>
        <link:link rdf:resource="#item_178"/>
        <dc:identifier>
            <dcterms:URI>
                <rdf:value>http://bmcevolbiol.biomedcentral.com/articles/10.1186/1471-2148-11-191</rdf:value>
            </dcterms:URI>
        </dc:identifier>
        <bib:pages>191</bib:pages>
        <dc:date>12/2011</dc:date>
        <dcterms:dateSubmitted>2019-10-01 06:44:09</dcterms:dateSubmitted>
        <z:libraryCatalog>DOI.org (Crossref)</z:libraryCatalog>
        <z:language>en</z:language>
        <dcterms:abstract>Background: The mesic habitats of eastern Australia harbour a highly diverse fauna. We examined the impact of climatic oscillations and recognised biogeographic barriers on the evolutionary history of the delicate skink (Lampropholis delicata), a species that occurs in moist habitats throughout eastern Australia. The delicate skink is a common and widespread species whose distribution spans 26° of latitude and nine major biogeographic barriers in eastern Australia. Sequence data were obtained from four mitochondrial genes (ND2, ND4, 12SrRNA, 16SrRNA) for 238 individuals from 120 populations across the entire native distribution of the species. The evolutionary history and diversification of the delicate skink was investigated using a range of phylogenetic (Maximum Likelihood, Bayesian) and phylogeographic analyses (genetic diversity, FST, AMOVA, Tajima’s D, Fu’s F statistic).
Results: Nine geographically structured, genetically divergent clades were identified within the delicate skink. The main clades diverged during the late Miocene-Pliocene, coinciding with the decline and fragmentation of rainforest and other wet forest habitats in eastern Australia. Most of the phylogeographic breaks within the delicate skink were concordant with dry habitat or high elevation barriers, including several recognised biogeographic barriers in eastern Australia (Burdekin Gap, St Lawrence Gap, McPherson Range, Hunter Valley, southern New South Wales). Genetically divergent populations were also located in high elevation topographic isolates inland from the main range of L. delicata (Kroombit Tops, Blackdown Tablelands, Coolah Tops). The species colonised South Australia from southern New South Wales via an inland route, possibly along the Murray River system. There is evidence for recent expansion of the species range across eastern Victoria and into Tasmania, via the Bassian Isthmus, during the late Pleistocene.
Conclusions: The delicate skink is a single widespread, but genetically variable, species. This study provides the first detailed phylogeographic investigation of a widespread species whose distribution spans virtually all of the major biogeographic barriers in eastern Australia.</dcterms:abstract>
        <dc:title>Phylogeographic divergence in the widespread delicate skink (Lampropholis delicata) corresponds to dry habitat barriers in eastern Australia</dc:title>
    </bib:Article>
    <z:Attachment rdf:about="#item_178">
        <z:itemType>attachment</z:itemType>
        <dc:identifier>
            <dcterms:URI>
                <rdf:value>https://bmcevolbiol.biomedcentral.com/track/pdf/10.1186/1471-2148-11-191</rdf:value>
            </dcterms:URI>
        </dc:identifier>
        <dcterms:dateSubmitted>2019-10-01 06:44:05</dcterms:dateSubmitted>
        <dc:title>Chapple et al. - 2011 - Phylogeographic divergence in the widespread delic.pdf</dc:title>
        <z:linkMode>1</z:linkMode>
        <link:type>application/pdf</link:type>
    </z:Attachment>
    <bib:Article rdf:about="https://onlinelibrary.wiley.com/doi/abs/10.1111/j.1365-294X.2010.04737.x">
        <z:itemType>journalArticle</z:itemType>
        <dcterms:isPartOf rdf:resource="urn:issn:1365-294X"/>
        <bib:authors>
            <rdf:Seq>
                <rdf:li>
                    <foaf:Person>
                        <foaf:surname>Thomassen</foaf:surname>
                        <foaf:givenName>Henri A.</foaf:givenName>
                    </foaf:Person>
                </rdf:li>
                <rdf:li>
                    <foaf:Person>
                        <foaf:surname>Cheviron</foaf:surname>
                        <foaf:givenName>Zachary A.</foaf:givenName>
                    </foaf:Person>
                </rdf:li>
                <rdf:li>
                    <foaf:Person>
                        <foaf:surname>Freedman</foaf:surname>
                        <foaf:givenName>Adam H.</foaf:givenName>
                    </foaf:Person>
                </rdf:li>
                <rdf:li>
                    <foaf:Person>
                        <foaf:surname>Harrigan</foaf:surname>
                        <foaf:givenName>Ryan J.</foaf:givenName>
                    </foaf:Person>
                </rdf:li>
                <rdf:li>
                    <foaf:Person>
                        <foaf:surname>Wayne</foaf:surname>
                        <foaf:givenName>Robert K.</foaf:givenName>
                    </foaf:Person>
                </rdf:li>
                <rdf:li>
                    <foaf:Person>
                        <foaf:surname>Smith</foaf:surname>
                        <foaf:givenName>Thomas B.</foaf:givenName>
                    </foaf:Person>
                </rdf:li>
            </rdf:Seq>
        </bib:authors>
        <link:link rdf:resource="#item_181"/>
        <dc:subject>
           <z:AutomaticTag><rdf:value>biodiversity</rdf:value></z:AutomaticTag>
        </dc:subject>
        <dc:subject>
            <z:AutomaticTag>
               <rdf:value>conservation biology</rdf:value>
            </z:AutomaticTag>
        </dc:subject>
        <dc:subject>
            <z:AutomaticTag>
               <rdf:value>ecological modelling</rdf:value>
            </z:AutomaticTag>
        </dc:subject>
        <dc:subject>
            <z:AutomaticTag>
               <rdf:value>landscape genetics</rdf:value>
            </z:AutomaticTag>
        </dc:subject>
        <dc:subject>
            <z:AutomaticTag>
               <rdf:value>population genetics</rdf:value>
            </z:AutomaticTag>
        </dc:subject>
        <dc:subject>
            <z:AutomaticTag>
               <rdf:value>spatial statistics</rdf:value>
            </z:AutomaticTag>
        </dc:subject>
        <dc:identifier>
            <dcterms:URI>
                <rdf:value>https://onlinelibrary.wiley.com/doi/abs/10.1111/j.1365-294X.2010.04737.x</rdf:value>
            </dcterms:URI>
        </dc:identifier>
        <dc:rights>© 2010 Blackwell Publishing Ltd</dc:rights>
        <bib:pages>3532-3548</bib:pages>
        <dc:date>2010</dc:date>
        <dcterms:dateSubmitted>2019-10-04 04:12:46</dcterms:dateSubmitted>
        <z:libraryCatalog>Wiley Online Library</z:libraryCatalog>
        <z:language>en</z:language>
        <dcterms:abstract>Spatial analytical methods have been used by biologists for decades, but with new modelling approaches and data availability their application is accelerating. While early approaches were purely spatial in nature, it is now possible to explore the underlying causes of spatial heterogeneity of biological variation using a wealth of environmental data, especially from satellite remote sensing. Recent methods can not only make inferences regarding spatial relationships and the causes of spatial heterogeneity, but also create predictive maps of patterns of biological variation under changing environmental conditions. Here, we review the methods involved in making continuous spatial predictions from biological variation using spatial and environmental predictor variables, provide examples of their use and critically evaluate the advantages and limitations. In the final section, we discuss some of the key challenges and opportunities for future work.</dcterms:abstract>
        <dc:title>Spatial modelling and landscape-level approaches for visualizing intra-specific variation</dc:title>
    </bib:Article>
    <bib:Journal rdf:about="urn:issn:1365-294X">
        <prism:volume>19</prism:volume>
        <prism:number>17</prism:number>
        <dc:title>Molecular Ecology</dc:title>
        <dc:identifier>ISSN 1365-294X</dc:identifier>
        <dc:identifier>DOI 10.1111/j.1365-294X.2010.04737.x</dc:identifier>
    </bib:Journal>
    <z:Attachment rdf:about="#item_181">
        <z:itemType>attachment</z:itemType>
        <dc:identifier>
            <dcterms:URI>
                <rdf:value>https://onlinelibrary.wiley.com/doi/epdf/10.1111/j.1365-294X.2010.04737.x</rdf:value>
            </dcterms:URI>
        </dc:identifier>
        <dcterms:dateSubmitted>2019-10-04 04:12:57</dcterms:dateSubmitted>
        <dc:title>Snapshot</dc:title>
        <z:linkMode>1</z:linkMode>
        <link:type>text/html</link:type>
    </z:Attachment>
    <bib:Book rdf:about="urn:isbn:978-0-19-803022-5">
        <z:itemType>book</z:itemType>
        <dc:publisher>
            <foaf:Organization>
               <foaf:name>Oxford University Press</foaf:name>
            </foaf:Organization>
        </dc:publisher>
        <bib:authors>
            <rdf:Seq>
                <rdf:li>
                    <foaf:Person>
                        <foaf:surname>Scheiner</foaf:surname>
                        <foaf:givenName>Samuel M.</foaf:givenName>
                    </foaf:Person>
                </rdf:li>
                <rdf:li>
                    <foaf:Person>
                        <foaf:surname>Gurevitch</foaf:surname>
                        <foaf:givenName>Jessica</foaf:givenName>
                    </foaf:Person>
                </rdf:li>
            </rdf:Seq>
        </bib:authors>
        <link:link rdf:resource="#item_183"/>
        <dc:subject>
            <z:AutomaticTag>
               <rdf:value>Science / Life Sciences / Botany</rdf:value>
            </z:AutomaticTag>
        </dc:subject>
        <dc:subject>
            <z:AutomaticTag>
               <rdf:value>Science / Life Sciences / Ecology</rdf:value>
            </z:AutomaticTag>
        </dc:subject>
        <dc:identifier>ISBN 978-0-19-803022-5</dc:identifier>
        <dc:date>2001-04-26</dc:date>
        <dc:description>Google-Books-ID: ZVX7Un6GGysC</dc:description>
        <z:libraryCatalog>Google Books</z:libraryCatalog>
        <z:language>en</z:language>
        <dcterms:abstract>Ecological research and the way that ecologists use statistics continues to change rapidly. This second edition of the best-selling Design and Analysis of Ecological Experiments leads these trends with an update of this now-standard reference book, with a discussion of the latest developments in experimental ecology and statistical practice. The goal of this volume is to encourage the correct use of some of the more well known statistical techniques and to make some of the less well known but potentially very useful techniques available. Chapters from the first edition have been substantially revised and new chapters have been added. Readers are introduced to statistical techniques that may be unfamiliar to many ecologists, including power analysis, logistic regression, randomization tests and empirical Bayesian analysis. In addition, a strong foundation is laid in more established statistical techniques in ecology including exploratory data analysis, spatial statistics, path analysis and meta-analysis. Each technique is presented in the context of resolving an ecological issue. Anyone from graduate students to established research ecologists will find a great deal of new practical and useful information in this current edition.</dcterms:abstract>
        <dc:title>Design and Analysis of Ecological Experiments</dc:title>
        <z:numPages>432</z:numPages>
    </bib:Book>
    <z:Attachment rdf:about="#item_183">
        <z:itemType>attachment</z:itemType>
        <dc:identifier>
            <dcterms:URI>
                <rdf:value>https://books.google.com.au/books?id=ZVX7Un6GGysC</rdf:value>
            </dcterms:URI>
        </dc:identifier>
        <dcterms:dateSubmitted>2019-10-12 11:24:05</dcterms:dateSubmitted>
        <dc:title>Google Books Link</dc:title>
        <z:linkMode>3</z:linkMode>
        <link:type>text/html</link:type>
    </z:Attachment>
    <bib:Article rdf:about="http://www.publish.csiro.au/?paper=AR98203">
        <z:itemType>journalArticle</z:itemType>
        <dcterms:isPartOf rdf:resource="urn:issn:0004-9409"/>
        <bib:authors>
            <rdf:Seq>
                <rdf:li>
                    <foaf:Person>
                        <foaf:surname>Sutherst</foaf:surname>
                        <foaf:givenName>Robert W.</foaf:givenName>
                    </foaf:Person>
                </rdf:li>
                <rdf:li>
                    <foaf:Person>
                        <foaf:surname>Collyer</foaf:surname>
                        <foaf:givenName>Ben S.</foaf:givenName>
                    </foaf:Person>
                </rdf:li>
                <rdf:li>
                    <foaf:Person>
                        <foaf:surname>Yonow</foaf:surname>
                        <foaf:givenName>Tania</foaf:givenName>
                    </foaf:Person>
                </rdf:li>
            </rdf:Seq>
        </bib:authors>
        <link:link rdf:resource="#item_184"/>
        <dc:identifier>
            <dcterms:URI>
               <rdf:value>http://www.publish.csiro.au/?paper=AR98203</rdf:value>
            </dcterms:URI>
        </dc:identifier>
        <bib:pages>467</bib:pages>
        <dc:date>2000</dc:date>
        <dcterms:dateSubmitted>2019-10-13 05:00:48</dcterms:dateSubmitted>
        <z:libraryCatalog>DOI.org (Crossref)</z:libraryCatalog>
        <z:language>en</z:language>
        <dcterms:abstract>The vulnerability of horticultural industries in Australia to the Queensland fruit fly Bactrocera (Dacus) tryoni under climate change is examined. Vulnerability is defined in terms of sensitivity and adaptation options. Regional estimates of fruit fly density are fed into an economic model that takes account of costs of damage, management, regulation and research. Sensitivity analyses are used to estimate potential future costs under climate change by recalculating costs with increases in temperature of 0.5°C, 1.0°C and 2°C. It is assumed that irrigation will automatically compensate for any changes in rainfall.</dcterms:abstract>
        <dc:title>The vulnerability of Australian horticulture to the Queensland fruit fly, Bactrocera (Dacus) tryoni, under climate change</dc:title>
    </bib:Article>
    <bib:Journal rdf:about="urn:issn:0004-9409">
        <prism:volume>51</prism:volume>
        <prism:number>4</prism:number>
        <dc:title>Australian Journal of Agricultural Research</dc:title>
        <dc:identifier>ISSN 0004-9409</dc:identifier>
        <dcterms:alternative>Aust. J.  Agric. Res.</dcterms:alternative>
        <dc:identifier>DOI 10.1071/AR98203</dc:identifier>
    </bib:Journal>
    <z:Attachment rdf:about="#item_184">
        <z:itemType>attachment</z:itemType>
        <dc:title>Sutherst et al. - 2000 - The vulnerability of Australian horticulture to th.pdf</dc:title>
        <link:type>application/pdf</link:type>
    </z:Attachment>
    <bib:Article rdf:about="https://onlinelibrary.wiley.com/doi/abs/10.1111/j.1744-7348.2010.00448.x">
        <z:itemType>journalArticle</z:itemType>
        <dcterms:isPartOf rdf:resource="urn:issn:1744-7348"/>
        <bib:authors>
            <rdf:Seq>
                <rdf:li>
                    <foaf:Person>
                        <foaf:surname>Clarke</foaf:surname>
                        <foaf:givenName>A. R.</foaf:givenName>
                    </foaf:Person>
                </rdf:li>
                <rdf:li>
                    <foaf:Person>
                        <foaf:surname>Powell</foaf:surname>
                        <foaf:givenName>K. S.</foaf:givenName>
                    </foaf:Person>
                </rdf:li>
                <rdf:li>
                    <foaf:Person>
                        <foaf:surname>Weldon</foaf:surname>
                        <foaf:givenName>C. W.</foaf:givenName>
                    </foaf:Person>
                </rdf:li>
                <rdf:li>
                    <foaf:Person>
                        <foaf:surname>Taylor</foaf:surname>
                        <foaf:givenName>P. W.</foaf:givenName>
                    </foaf:Person>
                </rdf:li>
            </rdf:Seq>
        </bib:authors>
        <link:link rdf:resource="#item_187"/>
        <dc:subject>
           <z:AutomaticTag><rdf:value>Applied ecology</rdf:value></z:AutomaticTag>
        </dc:subject>
        <dc:subject>
            <z:AutomaticTag>
               <rdf:value>area-wide management</rdf:value>
            </z:AutomaticTag>
        </dc:subject>
        <dc:subject>
           <z:AutomaticTag><rdf:value>Dacinae</rdf:value></z:AutomaticTag>
        </dc:subject>
        <dc:subject>
            <z:AutomaticTag>
               <rdf:value>tropical fruit fly</rdf:value>
            </z:AutomaticTag>
        </dc:subject>
        <dc:identifier>
            <dcterms:URI>
                <rdf:value>https://onlinelibrary.wiley.com/doi/abs/10.1111/j.1744-7348.2010.00448.x</rdf:value>
            </dcterms:URI>
        </dc:identifier>
        <dc:rights>© 2010 The Authors. Annals of Applied Biology © 2010 Association of Applied Biologists</dc:rights>
        <bib:pages>26-54</bib:pages>
        <dc:date>2011</dc:date>
        <dcterms:dateSubmitted>2019-10-17 06:43:37</dcterms:dateSubmitted>
        <z:libraryCatalog>Wiley Online Library</z:libraryCatalog>
        <z:language>en</z:language>
        <dcterms:abstract>The distribution, systematics and ecology of Bactrocera tryoni, the Queensland fruit fly, are reviewed. Bactrocera tryoni is a member of the B. tryoni complex of species, which currently includes four named species, viz. B. tryoni ssp., B. neohumeralis, B. melas and B. aquilonis. The species status of B. melas and B. aquilonis is unclear (they may be junior synonyms of B. tryoni) and their validity, or otherwise, needs to be confirmed as a matter of urgency. While Queensland fruit fly is regarded as a tropical species, it cannot be assumed that its distribution will spread further south under climate change scenarios. Increasing aridity and hot dry summers, as well as more complex, indirect interactions resulting from elevated CO2, make predicting the future distribution and abundance of B. tryoni difficult. The ecology of B. tryoni is reviewed with respect to current control approaches (with the exception of sterile insect technique (SIT) which is covered in a companion paper). We conclude that there are major gaps in the knowledge required to implement most noninsecticide-based management approaches. Priority areas for future research include host–plant interactions, protein and cue-lure foraging and use, spatial dynamics, development of new monitoring tools, investigating the use of natural enemies and better integration of fruit flies into general horticultural IPM systems.</dcterms:abstract>
        <dc:title>The ecology of Bactrocera tryoni (Diptera: Tephritidae): what do we know to assist pest management?</dc:title>
        <z:shortTitle>The ecology of Bactrocera tryoni (Diptera</z:shortTitle>
    </bib:Article>
    <bib:Journal rdf:about="urn:issn:1744-7348">
        <prism:volume>158</prism:volume>
        <prism:number>1</prism:number>
        <dc:title>Annals of Applied Biology</dc:title>
        <dc:identifier>ISSN 1744-7348</dc:identifier>
        <dc:identifier>DOI 10.1111/j.1744-7348.2010.00448.x</dc:identifier>
    </bib:Journal>
    <z:Attachment rdf:about="#item_187">
        <z:itemType>attachment</z:itemType>
        <dc:identifier>
            <dcterms:URI>
                <rdf:value>https://onlinelibrary.wiley.com/doi/epdf/10.1111/j.1744-7348.2010.00448.x</rdf:value>
            </dcterms:URI>
        </dc:identifier>
        <dcterms:dateSubmitted>2019-10-17 06:43:48</dcterms:dateSubmitted>
        <dc:title>Snapshot</dc:title>
        <z:linkMode>1</z:linkMode>
        <link:type>text/html</link:type>
    </z:Attachment>
    <bib:Article rdf:about="http://doi.wiley.com/10.1111/j.1744-7348.2010.00448.x">
        <z:itemType>journalArticle</z:itemType>
        <dcterms:isPartOf rdf:resource="urn:issn:00034746"/>
        <bib:authors>
            <rdf:Seq>
                <rdf:li>
                    <foaf:Person>
                        <foaf:surname>Clarke</foaf:surname>
                        <foaf:givenName>A.R.</foaf:givenName>
                    </foaf:Person>
                </rdf:li>
                <rdf:li>
                    <foaf:Person>
                        <foaf:surname>Powell</foaf:surname>
                        <foaf:givenName>K.S.</foaf:givenName>
                    </foaf:Person>
                </rdf:li>
                <rdf:li>
                    <foaf:Person>
                        <foaf:surname>Weldon</foaf:surname>
                        <foaf:givenName>C.W.</foaf:givenName>
                    </foaf:Person>
                </rdf:li>
                <rdf:li>
                    <foaf:Person>
                        <foaf:surname>Taylor</foaf:surname>
                        <foaf:givenName>P.W.</foaf:givenName>
                    </foaf:Person>
                </rdf:li>
            </rdf:Seq>
        </bib:authors>
        <link:link rdf:resource="#item_193"/>
        <dc:identifier>
            <dcterms:URI>
                <rdf:value>http://doi.wiley.com/10.1111/j.1744-7348.2010.00448.x</rdf:value>
            </dcterms:URI>
        </dc:identifier>
        <bib:pages>26-54</bib:pages>
        <dc:date>01/2011</dc:date>
        <dcterms:dateSubmitted>2019-10-21 04:36:16</dcterms:dateSubmitted>
        <z:libraryCatalog>DOI.org (Crossref)</z:libraryCatalog>
        <z:language>en</z:language>
        <dcterms:abstract>The distribution, systematics and ecology of Bactrocera tryoni, the Queensland fruit ﬂy, are reviewed. Bactrocera tryoni is a member of the B. tryoni complex of species, which currently includes four named species, viz. B. tryoni ssp., B. neohumeralis, B. melas and B. aquilonis. The species status of B. melas and B. aquilonis is unclear (they may be junior synonyms of B. tryoni) and their validity, or otherwise, needs to be conﬁrmed as a matter of urgency. While Queensland fruit ﬂy is regarded as a tropical species, it cannot be assumed that its distribution will spread further south under climate change scenarios. Increasing aridity and hot dry summers, as well as more complex, indirect interactions resulting from elevated CO2, make predicting the future distribution and abundance of B. tryoni difﬁcult. The ecology of B. tryoni is reviewed with respect to current control approaches (with the exception of sterile insect technique (SIT) which is covered in a companion paper). We conclude that there are major gaps in the knowledge required to implement most noninsecticide-based management approaches. Priority areas for future research include host–plant interactions, protein and cue-lure foraging and use, spatial dynamics, development of new monitoring tools, investigating the use of natural enemies and better integration of fruit ﬂies into general horticultural IPM systems.</dcterms:abstract>
        <dc:title>The ecology of Bactrocera tryoni (Diptera: Tephritidae): what do we know to assist pest management?</dc:title>
        <z:shortTitle>The ecology of Bactrocera tryoni (Diptera</z:shortTitle>
    </bib:Article>
    <bib:Journal rdf:about="urn:issn:00034746">
        <prism:volume>158</prism:volume>
        <prism:number>1</prism:number>
        <dc:title>Annals of Applied Biology</dc:title>
        <dc:identifier>ISSN 00034746</dc:identifier>
        <dc:identifier>DOI 10.1111/j.1744-7348.2010.00448.x</dc:identifier>
    </bib:Journal>
    <z:Attachment rdf:about="#item_193">
        <z:itemType>attachment</z:itemType>
        <dc:title>Clarke et al. - 2011 - The ecology of Bactrocera tryoni (Diptera Tephrit.pdf</dc:title>
        <link:type>application/pdf</link:type>
    </z:Attachment>
    <bib:Article rdf:about="https://onlinelibrary.wiley.com/doi/abs/10.1111/j.1558-5646.1962.tb03206.x">
        <z:itemType>journalArticle</z:itemType>
        <dcterms:isPartOf rdf:resource="urn:issn:1558-5646"/>
        <bib:authors>
            <rdf:Seq>
                <rdf:li>
                    <foaf:Person>
                        <foaf:surname>Valen</foaf:surname>
                        <foaf:givenName>Leigh Van</foaf:givenName>
                    </foaf:Person>
                </rdf:li>
            </rdf:Seq>
        </bib:authors>
        <link:link rdf:resource="#item_199"/>
        <link:link rdf:resource="#item_198"/>
        <dc:identifier>
            <dcterms:URI>
                <rdf:value>https://onlinelibrary.wiley.com/doi/abs/10.1111/j.1558-5646.1962.tb03206.x</rdf:value>
            </dcterms:URI>
        </dc:identifier>
        <bib:pages>125-142</bib:pages>
        <dc:date>1962</dc:date>
        <dcterms:dateSubmitted>2019-10-22 02:05:40</dcterms:dateSubmitted>
        <z:libraryCatalog>Wiley Online Library</z:libraryCatalog>
        <z:language>en</z:language>
        <dc:title>A Study of Fluctuating Asymmetry</dc:title>
    </bib:Article>
    <bib:Journal rdf:about="urn:issn:1558-5646">
        <prism:volume>16</prism:volume>
        <prism:number>2</prism:number>
        <dc:title>Evolution</dc:title>
        <dc:identifier>ISSN 1558-5646</dc:identifier>
        <dc:identifier>DOI 10.1111/j.1558-5646.1962.tb03206.x</dc:identifier>
    </bib:Journal>
    <z:Attachment rdf:about="#item_199">
        <z:itemType>attachment</z:itemType>
        <dc:identifier>
            <dcterms:URI>
                <rdf:value>https://onlinelibrary.wiley.com/doi/pdfdirect/10.1111/j.1558-5646.1962.tb03206.x</rdf:value>
            </dcterms:URI>
        </dc:identifier>
        <dcterms:dateSubmitted>2019-10-22 02:05:51</dcterms:dateSubmitted>
        <dc:title>Full Text PDF</dc:title>
        <z:linkMode>1</z:linkMode>
        <link:type>application/pdf</link:type>
    </z:Attachment>
    <z:Attachment rdf:about="#item_198">
        <z:itemType>attachment</z:itemType>
        <dc:identifier>
            <dcterms:URI>
                <rdf:value>https://onlinelibrary.wiley.com/doi/10.1111/j.1558-5646.1962.tb03206.x</rdf:value>
            </dcterms:URI>
        </dc:identifier>
        <dcterms:dateSubmitted>2019-10-22 02:05:47</dcterms:dateSubmitted>
        <dc:title>Snapshot</dc:title>
        <z:linkMode>1</z:linkMode>
        <link:type>text/html</link:type>
    </z:Attachment>
    <bib:Article rdf:about="https://onlinelibrary.wiley.com/doi/abs/10.1046/j.1439-0310.2002.00814.x">
        <z:itemType>journalArticle</z:itemType>
        <dcterms:isPartOf rdf:resource="urn:issn:1439-0310"/>
        <bib:authors>
            <rdf:Seq>
                <rdf:li>
                    <foaf:Person>
                        <foaf:surname>Beck</foaf:surname>
                        <foaf:givenName>Michelle L.</foaf:givenName>
                    </foaf:Person>
                </rdf:li>
                <rdf:li>
                    <foaf:Person>
                        <foaf:surname>Pruett‐Jones</foaf:surname>
                        <foaf:givenName>Stephen</foaf:givenName>
                    </foaf:Person>
                </rdf:li>
            </rdf:Seq>
        </bib:authors>
        <link:link rdf:resource="#item_202"/>
        <link:link rdf:resource="#item_201"/>
        <dc:identifier>
            <dcterms:URI>
                <rdf:value>https://onlinelibrary.wiley.com/doi/abs/10.1046/j.1439-0310.2002.00814.x</rdf:value>
            </dcterms:URI>
        </dc:identifier>
        <bib:pages>779-791</bib:pages>
        <dc:date>2002</dc:date>
        <dcterms:dateSubmitted>2019-10-22 02:52:27</dcterms:dateSubmitted>
        <z:libraryCatalog>Wiley Online Library</z:libraryCatalog>
        <z:language>en</z:language>
        <dcterms:abstract>We examined fluctuating asymmetry and morphology as they relate to reproductive success, territoriality, and relative survivorship in the dark-winged damselfly Calopteryx maculata. Fluctuating asymmetry was not correlated with any aspect of morphology in males, but it did predict mating status in males. Mating males showed significantly lower levels of forewing asymmetry than did non-mating males holding adjacent territories. While fluctuating asymmetry did not relate to survivorship or resource holding ability, body size did. Larger males were able to hold territories longer and lived longer than smaller individuals. We suggest that size is of greater importance in this species with regards to fitness and that fluctuating asymmetry may play a minor role by impacting short-term mating success.</dcterms:abstract>
        <dc:title>Fluctuating Asymmetry, Sexual Selection, and Survivorship in Male Dark-Winged Damselflies</dc:title>
    </bib:Article>
    <bib:Journal rdf:about="urn:issn:1439-0310">
        <prism:volume>108</prism:volume>
        <prism:number>9</prism:number>
        <dc:title>Ethology</dc:title>
        <dc:identifier>ISSN 1439-0310</dc:identifier>
        <dc:identifier>DOI 10.1046/j.1439-0310.2002.00814.x</dc:identifier>
    </bib:Journal>
    <z:Attachment rdf:about="#item_202">
        <z:itemType>attachment</z:itemType>
        <dc:identifier>
            <dcterms:URI>
                <rdf:value>https://onlinelibrary.wiley.com/doi/pdfdirect/10.1046/j.1439-0310.2002.00814.x</rdf:value>
            </dcterms:URI>
        </dc:identifier>
        <dcterms:dateSubmitted>2019-10-22 02:52:31</dcterms:dateSubmitted>
        <dc:title>Full Text PDF</dc:title>
        <z:linkMode>1</z:linkMode>
        <link:type>application/pdf</link:type>
    </z:Attachment>
    <z:Attachment rdf:about="#item_201">
        <z:itemType>attachment</z:itemType>
        <dc:identifier>
            <dcterms:URI>
                <rdf:value>https://onlinelibrary.wiley.com/doi/10.1046/j.1439-0310.2002.00814.x</rdf:value>
            </dcterms:URI>
        </dc:identifier>
        <dcterms:dateSubmitted>2019-10-22 02:52:30</dcterms:dateSubmitted>
        <dc:title>Snapshot</dc:title>
        <z:linkMode>1</z:linkMode>
        <link:type>text/html</link:type>
    </z:Attachment>
    <bib:Article rdf:about="https://linkinghub.elsevier.com/retrieve/pii/S1470160X13000988">
        <z:itemType>journalArticle</z:itemType>
        <dcterms:isPartOf rdf:resource="urn:issn:1470160X"/>
        <bib:authors>
            <rdf:Seq>
                <rdf:li>
                    <foaf:Person>
                        <foaf:surname>Beasley</foaf:surname>
                        <foaf:givenName>De Anna E.</foaf:givenName>
                    </foaf:Person>
                </rdf:li>
                <rdf:li>
                    <foaf:Person>
                        <foaf:surname>Bonisoli-Alquati</foaf:surname>
                        <foaf:givenName>Andrea</foaf:givenName>
                    </foaf:Person>
                </rdf:li>
                <rdf:li>
                    <foaf:Person>
                        <foaf:surname>Mousseau</foaf:surname>
                        <foaf:givenName>Timothy A.</foaf:givenName>
                    </foaf:Person>
                </rdf:li>
            </rdf:Seq>
        </bib:authors>
        <link:link rdf:resource="#item_205"/>
        <dc:identifier>
            <dcterms:URI>
                <rdf:value>https://linkinghub.elsevier.com/retrieve/pii/S1470160X13000988</rdf:value>
            </dcterms:URI>
        </dc:identifier>
        <bib:pages>218-226</bib:pages>
        <dc:date>7/2013</dc:date>
        <dcterms:dateSubmitted>2019-10-22 03:02:44</dcterms:dateSubmitted>
        <z:libraryCatalog>DOI.org (Crossref)</z:libraryCatalog>
        <z:language>en</z:language>
        <dcterms:abstract>Random and subtle deviations from bilateral symmetry (ﬂuctuating asymmetry) have long been of interest to biologists who wish to study the susceptibility of organisms to changes in environmental quality. However, the reliability of FA as a biomarker has come under question due to inconsistent results in the literature. We conducted a meta-analysis of published literature to test the hypothesis that FA is a reliable biomarker of environmental stress in insects and identify possible sources of variation amongst studies. We expected studies to detect larger, positive magnitudes of effect on FA in lab populations due to the lack of confounding effects from other environmental factors compared to wild populations. Additionally, we predicted that studies that used geometric morphometric approaches to FA in shape and size would be more sensitive to changes in environmental quality compared to linear and meristic measures and thus show larger effects on FA. We also expected anthropogenic stressors to generate signiﬁcantly larger effects on FA compared to naturally occurring stressors due to the organisms’ inability to buffer developmental pathways against a novel stressor. Finally, we predicted comparatively larger magnitudes of effect in studies that veriﬁed the environmental factor acting on the organism was a stressor by detecting negative effects on ﬁtness-related traits. Overall, we found that FA is a sensitive biomarker of environmental stress. Environmental stressors explained 36% of the variation of effect on FA across studies. Studies that demonstrated a negative effect of the stressor on ﬁtness-related traits showed signiﬁcantly larger, positive magnitudes of effect on FA compared to studies that did not detect an effect from the environmental stressor. Additionally, studies conducted under laboratory conditions detected signiﬁcantly larger, effects on FA compared to ﬁeld-based studies. The kind of trait measured and the novelty of the stressor did not signiﬁcantly account for differences amongst studies. Thus, the use of FA as a biomarker of environmental stress is a legitimate tool particularly when studies verify the biological relevance of stressors for the study organism.</dcterms:abstract>
        <dc:title>The use of fluctuating asymmetry as a measure of environmentally induced developmental instability: A meta-analysis</dc:title>
        <z:shortTitle>The use of fluctuating asymmetry as a measure of environmentally induced developmental instability</z:shortTitle>
    </bib:Article>
    <bib:Journal rdf:about="urn:issn:1470160X">
        <prism:volume>30</prism:volume>
        <dc:title>Ecological Indicators</dc:title>
        <dc:identifier>ISSN 1470160X</dc:identifier>
        <dcterms:alternative>Ecological Indicators</dcterms:alternative>
        <dc:identifier>DOI 10.1016/j.ecolind.2013.02.024</dc:identifier>
    </bib:Journal>
    <z:Attachment rdf:about="#item_205">
        <z:itemType>attachment</z:itemType>
        <dc:title>Beasley et al. - 2013 - The use of fluctuating asymmetry as a measure of e.pdf</dc:title>
        <link:type>application/pdf</link:type>
    </z:Attachment>
    <bib:Article rdf:about="https://www.journals.uchicago.edu/doi/10.1086/510597">
        <z:itemType>journalArticle</z:itemType>
        <dcterms:isPartOf rdf:resource="urn:issn:0003-0147,%201537-5323"/>
        <bib:authors>
            <rdf:Seq>
                <rdf:li>
                    <foaf:Person>
                        <foaf:surname>Blanckenhorn</foaf:surname>
                        <foaf:givenName>Wolf U.</foaf:givenName>
                    </foaf:Person>
                </rdf:li>
                <rdf:li>
                    <foaf:Person>
                        <foaf:surname>Dixon</foaf:surname>
                        <foaf:givenName>Anthony F. G.</foaf:givenName>
                    </foaf:Person>
                </rdf:li>
                <rdf:li>
                    <foaf:Person>
                        <foaf:surname>Fairbairn</foaf:surname>
                        <foaf:givenName>Daphne J.</foaf:givenName>
                    </foaf:Person>
                </rdf:li>
                <rdf:li>
                    <foaf:Person>
                        <foaf:surname>Foellmer</foaf:surname>
                        <foaf:givenName>Matthias W.</foaf:givenName>
                    </foaf:Person>
                </rdf:li>
                <rdf:li>
                    <foaf:Person>
                        <foaf:surname>Gibert</foaf:surname>
                        <foaf:givenName>Patricia</foaf:givenName>
                    </foaf:Person>
                </rdf:li>
                <rdf:li>
                    <foaf:Person>
                        <foaf:surname>Linde</foaf:surname>
                        <foaf:givenName>Kim van der</foaf:givenName>
                    </foaf:Person>
                </rdf:li>
                <rdf:li>
                    <foaf:Person>
                        <foaf:surname>Meier</foaf:surname>
                        <foaf:givenName>Rudolf</foaf:givenName>
                    </foaf:Person>
                </rdf:li>
                <rdf:li>
                    <foaf:Person>
                        <foaf:surname>Nylin</foaf:surname>
                        <foaf:givenName>Sören</foaf:givenName>
                    </foaf:Person>
                </rdf:li>
                <rdf:li>
                    <foaf:Person>
                        <foaf:surname>Pitnick</foaf:surname>
                        <foaf:givenName>Scott</foaf:givenName>
                    </foaf:Person>
                </rdf:li>
                <rdf:li>
                    <foaf:Person>
                        <foaf:surname>Schoff</foaf:surname>
                        <foaf:givenName>Christopher</foaf:givenName>
                    </foaf:Person>
                </rdf:li>
                <rdf:li>
                    <foaf:Person>
                        <foaf:surname>Signorelli</foaf:surname>
                        <foaf:givenName>Martino</foaf:givenName>
                    </foaf:Person>
                </rdf:li>
                <rdf:li>
                    <foaf:Person>
                        <foaf:surname>Teder</foaf:surname>
                        <foaf:givenName>Tiit</foaf:givenName>
                    </foaf:Person>
                </rdf:li>
                <rdf:li>
                    <foaf:Person>
                        <foaf:surname>Wiklund</foaf:surname>
                        <foaf:givenName>Christer</foaf:givenName>
                    </foaf:Person>
                </rdf:li>
            </rdf:Seq>
        </bib:authors>
        <link:link rdf:resource="#item_207"/>
        <dc:subject>Rensch's rule</dc:subject>
        <dc:subject>growth rate vs development length</dc:subject>
        <dc:identifier>
            <dcterms:URI>
                <rdf:value>https://www.journals.uchicago.edu/doi/10.1086/510597</rdf:value>
            </dcterms:URI>
        </dc:identifier>
        <bib:pages>245-257</bib:pages>
        <dc:date>02/2007</dc:date>
        <dcterms:dateSubmitted>2019-10-25 05:38:16</dcterms:dateSubmitted>
        <z:libraryCatalog>DOI.org (Crossref)</z:libraryCatalog>
        <z:language>en</z:language>
        <dcterms:abstract>Online enhancement: appendix table. suming equal growth rates of males and females, SSD would be entirely mediated, and Rensch’s rule proximately caused, by sexual differences in development times, or sexual bimaturism (SBM), with the larger sex developing for a proportionately longer time. Only a subset of the seven arthropod groups investigated in this study exhibits Rensch’s rule. Furthermore, we found only a weak positive relationship between SSD and SBM overall, suggesting that growth rate differences between the sexes are more important than development time differences in proximately mediating SSD in a wide but by no means comprehensive range of arthropod taxa. Except when protandry is of selective advantage (as in many butterﬂies, Hymenoptera, and spiders), male development time was equal to (in water striders and beetles) or even longer than (in drosophilid and sepsid ﬂies) that of females. Because all taxa show female-biased SSD, this implies faster growth of females in general, a pattern markedly different from that of primates and birds (analyzed here for comparison). We discuss three potential explanations for this pattern based on life-history trade-offs and sexual selection.</dcterms:abstract>
        <dc:title>Proximate Causes of Rensch’s Rule: Does Sexual Size Dimorphism in Arthropods Result from Sex Differences in Development Time?</dc:title>
        <z:shortTitle>Proximate Causes of Rensch’s Rule</z:shortTitle>
    </bib:Article>
    <bib:Journal rdf:about="urn:issn:0003-0147,%201537-5323">
        <prism:volume>169</prism:volume>
        <prism:number>2</prism:number>
        <dc:title>The American Naturalist</dc:title>
        <dc:identifier>ISSN 0003-0147, 1537-5323</dc:identifier>
        <dcterms:alternative>The American Naturalist</dcterms:alternative>
        <dc:identifier>DOI 10.1086/510597</dc:identifier>
    </bib:Journal>
    <z:Attachment rdf:about="#item_207">
        <z:itemType>attachment</z:itemType>
        <dc:title>Blanckenhorn et al. - 2007 - Proximate Causes of Rensch’s Rule Does Sexual Siz.pdf</dc:title>
        <link:type>application/pdf</link:type>
    </z:Attachment>
    <bib:Article rdf:about="http://link.springer.com/10.1007/BF01058194">
        <z:itemType>journalArticle</z:itemType>
        <dcterms:isPartOf rdf:resource="urn:issn:0892-7553,%201572-8889"/>
        <bib:authors>
            <rdf:Seq>
                <rdf:li>
                    <foaf:Person>
                        <foaf:surname>Sivinski</foaf:surname>
                        <foaf:givenName>John M.</foaf:givenName>
                    </foaf:Person>
                </rdf:li>
                <rdf:li>
                    <foaf:Person>
                        <foaf:surname>Dodson</foaf:surname>
                        <foaf:givenName>Gary</foaf:givenName>
                    </foaf:Person>
                </rdf:li>
            </rdf:Seq>
        </bib:authors>
        <link:link rdf:resource="#item_211"/>
        <dc:identifier>
            <dcterms:URI>
               <rdf:value>http://link.springer.com/10.1007/BF01058194</rdf:value>
            </dcterms:URI>
        </dc:identifier>
        <bib:pages>491-506</bib:pages>
        <dc:date>7/1992</dc:date>
        <dcterms:dateSubmitted>2019-10-25 05:45:47</dcterms:dateSubmitted>
        <z:libraryCatalog>DOI.org (Crossref)</z:libraryCatalog>
        <z:language>en</z:language>
        <dc:title>Sexual dimorphism inAnastrepha suspensa (Loew) and other tephritid fruit flies (Diptera: Tephritidae): Possible roles of developmental rate, fecundity, and dispersal</dc:title>
        <z:shortTitle>Sexual dimorphism inAnastrepha suspensa (Loew) and other tephritid fruit flies (Diptera</z:shortTitle>
    </bib:Article>
    <bib:Journal rdf:about="urn:issn:0892-7553,%201572-8889">
        <prism:volume>5</prism:volume>
        <prism:number>4</prism:number>
        <dc:title>Journal of Insect Behavior</dc:title>
        <dc:identifier>ISSN 0892-7553, 1572-8889</dc:identifier>
        <dcterms:alternative>J Insect Behav</dcterms:alternative>
        <dc:identifier>DOI 10.1007/BF01058194</dc:identifier>
    </bib:Journal>
    <z:Attachment rdf:about="#item_211">
        <z:itemType>attachment</z:itemType>
        <dc:title>Sivinski and Dodson - 1992 - Sexual dimorphism inAnastrepha suspensa (Loew) and.pdf</dc:title>
        <link:type>application/pdf</link:type>
    </z:Attachment>
    <bib:Article rdf:about="http://search.proquest.com/docview/1330900250/abstract/4B1DF36AF4B943E2PQ/1">
        <z:itemType>journalArticle</z:itemType>
        <dcterms:isPartOf>
            <bib:Journal>
                <prism:volume>8</prism:volume>
                <prism:number>3</prism:number>
                <dc:title>PLoS One; San Francisco</dc:title>
                <dc:identifier>DOI http://dx.doi.org.virtual.anu.edu.au/10.1371/journal.pone.0058936</dc:identifier>
            </bib:Journal>
        </dcterms:isPartOf>
        <bib:authors>
            <rdf:Seq>
                <rdf:li>
                    <foaf:Person>
                        <foaf:surname>Testa</foaf:surname>
                        <foaf:givenName>Nicholas D.</foaf:givenName>
                    </foaf:Person>
                </rdf:li>
                <rdf:li>
                    <foaf:Person>
                        <foaf:surname>Ghosh</foaf:surname>
                        <foaf:givenName>Shampa M.</foaf:givenName>
                    </foaf:Person>
                </rdf:li>
                <rdf:li>
                    <foaf:Person>
                        <foaf:surname>Shingleton</foaf:surname>
                        <foaf:givenName>Alexander W.</foaf:givenName>
                    </foaf:Person>
                </rdf:li>
            </rdf:Seq>
        </bib:authors>
        <link:link rdf:resource="#item_214"/>
        <dc:subject>
            <z:AutomaticTag>
               <rdf:value>Drosophila melanogaster</rdf:value>
            </z:AutomaticTag>
        </dc:subject>
        <dc:subject>
           <z:AutomaticTag><rdf:value>Insects</rdf:value></z:AutomaticTag>
        </dc:subject>
        <dc:subject>
            <z:AutomaticTag>
               <rdf:value>Insulin signaling</rdf:value>
            </z:AutomaticTag>
        </dc:subject>
        <dc:subject>
           <z:AutomaticTag><rdf:value>Larvae</rdf:value></z:AutomaticTag>
        </dc:subject>
        <dc:subject>
           <z:AutomaticTag><rdf:value>Metamorphosis</rdf:value></z:AutomaticTag>
        </dc:subject>
        <dc:subject>
            <z:AutomaticTag>
               <rdf:value>Physiological parameters</rdf:value>
            </z:AutomaticTag>
        </dc:subject>
        <dc:subject>
           <z:AutomaticTag><rdf:value>Pupae</rdf:value></z:AutomaticTag>
        </dc:subject>
        <dc:subject>
           <z:AutomaticTag><rdf:value>Weight loss</rdf:value></z:AutomaticTag>
        </dc:subject>
        <dc:identifier>
            <dcterms:URI>
                <rdf:value>http://search.proquest.com/docview/1330900250/abstract/4B1DF36AF4B943E2PQ/1</rdf:value>
            </dcterms:URI>
        </dc:identifier>
        <dc:rights>© 2013 Testa et al. This is an open-access article distributed under the terms of the Creative Commons Attribution License: https://creativecommons.org/licenses/by/4.0/ (the “License”), which permits unrestricted use, distribution, and reproduction in any medium, provided the original author and source are credited. Notwithstanding the ProQuest Terms and Conditions, you may use this content in accordance with the terms of the License.</dc:rights>
        <bib:pages>e58936</bib:pages>
        <dc:date>Mar 2013</dc:date>
        <dcterms:dateSubmitted>2019-10-25 05:47:11</dcterms:dateSubmitted>
        <z:libraryCatalog>ProQuest</z:libraryCatalog>
        <z:language>English</z:language>
        <dcterms:abstract>The selective pressures leading to the evolution of Sexual Size Dimorphism (SSD) have been well studied in many organisms, yet, the underlying developmental mechanisms are poorly understood. By generating a complete growth profile by sex in Drosophila melanogaster, we describe the sex-specific pattern of growth responsible for SSD. Growth rate and critical size for pupariation significantly contributed to adult SSD, whereas duration of growth did not. Surprisingly, SSD at peak larval mass was twice that of the uneclosed adult SSD with weight loss between peak larval mass and pupariation playing an important role in generating the final SSD. Our finding that weight loss is an important regulator of SSD adds additional complexity to our understanding of how body size is regulated in different sexes. Collectively, these data allow for the elucidation of the molecular-genetic mechanisms that generate SSD, an important component of understanding how SSD evolves.</dcterms:abstract>
        <dc:title>Sex-Specific Weight Loss Mediates Sexual Size Dimorphism in Drosophila melanogaster</dc:title>
    </bib:Article>
    <z:Attachment rdf:about="#item_214">
        <z:itemType>attachment</z:itemType>
        <dc:identifier>
            <dcterms:URI>
                <rdf:value>https://journals.plos.org/plosone/article/file?id=10.1371/journal.pone.0058936&amp;type=printable</rdf:value>
            </dcterms:URI>
        </dc:identifier>
        <dcterms:dateSubmitted>2019-10-25 05:47:16</dcterms:dateSubmitted>
        <dc:title>Full Text</dc:title>
        <z:linkMode>1</z:linkMode>
        <link:type>application/pdf</link:type>
    </z:Attachment>
    <bib:Article rdf:about="https://www.journals.uchicago.edu/doi/10.1086/510214">
        <z:itemType>journalArticle</z:itemType>
        <dcterms:isPartOf>
            <bib:Journal>
                <prism:volume>169</prism:volume>
                <prism:number>1</prism:number>
                <dc:title>The American Naturalist</dc:title>
                <dc:identifier>ISSN 0003-0147, 1537-5323</dc:identifier>
                <dcterms:alternative>The American Naturalist</dcterms:alternative>
                <dc:identifier>DOI 10.1086/510214</dc:identifier>
            </bib:Journal>
        </dcterms:isPartOf>
        <bib:authors>
            <rdf:Seq>
                <rdf:li>
                    <foaf:Person>
                        <foaf:surname>Bonduriansky</foaf:surname>
                        <foaf:givenName>Russell</foaf:givenName>
                    </foaf:Person>
                </rdf:li>
            </rdf:Seq>
        </bib:authors>
        <link:link rdf:resource="#item_215"/>
        <dc:identifier>
            <dcterms:URI>
                <rdf:value>https://www.journals.uchicago.edu/doi/10.1086/510214</rdf:value>
            </dcterms:URI>
        </dc:identifier>
        <bib:pages>9-19</bib:pages>
        <dc:date>01/2007</dc:date>
        <dcterms:dateSubmitted>2019-10-25 05:59:27</dcterms:dateSubmitted>
        <z:libraryCatalog>DOI.org (Crossref)</z:libraryCatalog>
        <z:language>en</z:language>
        <dcterms:abstract>Theory suggests that the net beneﬁt of allocating resources to a sexual trait depends both on the strength of sexual selection on that trait and on individual condition. This predicts a tight coevolution between sexual dimorphism and condition dependence and suggests that these patterns of within-sex and betweensex variation may share a common genetic and developmental basis. Although condition-dependent expression of sexual traits is widely documented, the extent of covariation between condition dependence and sexual dimorphism remains poorly known. I investigated the effects of condition (larval diet quality) on multivariate sexual dimorphism in the ﬂy Telostylinus angusticollis (Neriidae). Condition determined the direction of sexual size dimorphism and modulated sexual shape dimorphism by affecting allometric slopes and/or intercepts of sexually homologous traits in both sexes. Although the greatest responses to condition manipulation were observed in male sexual traits, both sexual and nonsexual traits exhibited substantial variation in the nature and magnitude of condition effects. Nonetheless, condition dependence and sexual dimorphism were remarkably congruent: variation in the strength of condition effects on male traits explained more than 90% of the variation in the magnitude of sexual dimorphism, whether quantiﬁed in terms of trait size or allometric slope. The genetic mechanisms that give rise to multivariate sexual dimorphism in body shape thus function in a strongly condition-dependent manner in this species, suggesting a common genetic basis for body shape variation within and between sexes.</dcterms:abstract>
        <dc:title>The Evolution of Condition‐Dependent Sexual Dimorphism</dc:title>
    </bib:Article>
    <z:Attachment rdf:about="#item_215">
        <z:itemType>attachment</z:itemType>
        <dc:title>Bonduriansky - 2007 - The Evolution of Condition‐Dependent Sexual Dimorp.pdf</dc:title>
        <link:type>application/pdf</link:type>
    </z:Attachment>
    <bib:Article rdf:about="http://www.sciencedirect.com/science/article/pii/S1567134816304166">
        <z:itemType>journalArticle</z:itemType>
        <dcterms:isPartOf rdf:resource="urn:issn:1567-1348"/>
        <bib:authors>
            <rdf:Seq>
                <rdf:li>
                    <foaf:Person>
                        <foaf:surname>Christe</foaf:surname>
                        <foaf:givenName>Rafael de Oliveira</foaf:givenName>
                    </foaf:Person>
                </rdf:li>
                <rdf:li>
                    <foaf:Person>
                        <foaf:surname>Wilke</foaf:surname>
                        <foaf:givenName>André Barretto Bruno</foaf:givenName>
                    </foaf:Person>
                </rdf:li>
                <rdf:li>
                    <foaf:Person>
                        <foaf:surname>Vidal</foaf:surname>
                        <foaf:givenName>Paloma Oliveira</foaf:givenName>
                    </foaf:Person>
                </rdf:li>
                <rdf:li>
                    <foaf:Person>
                        <foaf:surname>Marrelli</foaf:surname>
                        <foaf:givenName>Mauro Toledo</foaf:givenName>
                    </foaf:Person>
                </rdf:li>
            </rdf:Seq>
        </bib:authors>
        <link:link rdf:resource="#item_218"/>
        <dc:subject>
           <z:AutomaticTag><rdf:value>Culicidae</rdf:value></z:AutomaticTag>
        </dc:subject>
        <dc:subject>
            <z:AutomaticTag>
               <rdf:value>Morphometric geometrics</rdf:value>
            </z:AutomaticTag>
        </dc:subject>
        <dc:subject>
            <z:AutomaticTag>
               <rdf:value>Sexual dimorphism</rdf:value>
            </z:AutomaticTag>
        </dc:subject>
        <dc:identifier>
            <dcterms:URI>
                <rdf:value>http://www.sciencedirect.com/science/article/pii/S1567134816304166</rdf:value>
            </dcterms:URI>
        </dc:identifier>
        <bib:pages>434-436</bib:pages>
        <dc:date>November 1, 2016</dc:date>
        <dcterms:dateSubmitted>2019-10-26 04:58:07</dcterms:dateSubmitted>
        <z:libraryCatalog>ScienceDirect</z:libraryCatalog>
        <z:language>en</z:language>
        <dcterms:abstract>Culicidae mosquitoes are important vectors of pathogens; however, males and females have different responses to selective pressures, leading to distinct evolutionary outcomes. A better understanding of this phenomenon is crucial to establish effective control strategies for this mosquito. Although Aedes fluviatilis is considered a secondary vector for several diseases, there is a dearth of data about its ecology, population structure and sexual dimorphism. The goal of this study was therefore to assess sexual dimorphism patterns in Aedes fluviatilis. Wings from males and females were analyzed both by geometric morphometrics. Pairwise cross-validated reclassification tests indicated significant sexual dimorphism between specimens from each gender. Canonical variation analysis showed significant morphometrical differences between genders, indicating that sexual dimorphism might be a result of evolutionary pressures in this species and may be useful when developing control strategies for this mosquito.</dcterms:abstract>
        <dc:title>Wing sexual dimorphism in Aedes fluviatilis (Diptera: Culicidae)</dc:title>
        <z:shortTitle>Wing sexual dimorphism in Aedes fluviatilis (Diptera</z:shortTitle>
    </bib:Article>
    <bib:Journal rdf:about="urn:issn:1567-1348">
        <prism:volume>45</prism:volume>
        <dc:title>Infection, Genetics and Evolution</dc:title>
        <dc:identifier>ISSN 1567-1348</dc:identifier>
        <dcterms:alternative>Infection, Genetics and Evolution</dcterms:alternative>
        <dc:identifier>DOI 10.1016/j.meegid.2016.10.007</dc:identifier>
    </bib:Journal>
    <z:Attachment rdf:about="#item_218">
        <z:itemType>attachment</z:itemType>
        <dc:identifier>
            <dcterms:URI>
                <rdf:value>https://www.sciencedirect.com/science/article/pii/S1567134816304166</rdf:value>
            </dcterms:URI>
        </dc:identifier>
        <dcterms:dateSubmitted>2019-10-26 04:58:11</dcterms:dateSubmitted>
        <dc:title>ScienceDirect Snapshot</dc:title>
        <z:linkMode>1</z:linkMode>
        <link:type>text/html</link:type>
    </z:Attachment>
    <bib:Book rdf:about="#item_220">
        <z:itemType>book</z:itemType>
        <bib:authors>
            <rdf:Seq>
                <rdf:li>
                    <foaf:Person>
                        <foaf:surname>Bergmann</foaf:surname>
                        <foaf:givenName>Carl</foaf:givenName>
                    </foaf:Person>
                </rdf:li>
            </rdf:Seq>
        </bib:authors>
        <link:link rdf:resource="#item_221"/>
        <dc:subject>original book of Bergmann's rule</dc:subject>
        <dc:date>1848</dc:date>
        <z:libraryCatalog>Google Books</z:libraryCatalog>
        <z:language>de</z:language>
        <dc:title>Über die Verhältnisse der Wärmeökonomie der Thiere zu ihrer Größe</dc:title>
        <z:numPages>124</z:numPages>
    </bib:Book>
    <z:Attachment rdf:about="#item_221">
        <z:itemType>attachment</z:itemType>
        <dc:identifier>
            <dcterms:URI>
                <rdf:value>https://books.google.com.au/books?id=EHo-AAAAcAAJ</rdf:value>
            </dcterms:URI>
        </dc:identifier>
        <dcterms:dateSubmitted>2019-10-27 06:08:07</dcterms:dateSubmitted>
        <dc:title>Google Books Link</dc:title>
        <z:linkMode>3</z:linkMode>
        <link:type>text/html</link:type>
    </z:Attachment>
    <bib:Article rdf:about="https://www.jstor.org/stable/3544943">
        <z:itemType>journalArticle</z:itemType>
        <dcterms:isPartOf rdf:resource="urn:issn:0030-1299"/>
        <bib:authors>
            <rdf:Seq>
                <rdf:li>
                    <foaf:Person>
                        <foaf:surname>Honěk</foaf:surname>
                        <foaf:givenName>Alois</foaf:givenName>
                    </foaf:Person>
                </rdf:li>
            </rdf:Seq>
        </bib:authors>
        <link:link rdf:resource="#item_223"/>
        <dc:identifier>
            <dcterms:URI>
               <rdf:value>https://www.jstor.org/stable/3544943</rdf:value>
            </dcterms:URI>
        </dc:identifier>
        <bib:pages>483-492</bib:pages>
        <dc:date>1993</dc:date>
        <dcterms:dateSubmitted>2019-10-28 00:31:39</dcterms:dateSubmitted>
        <z:libraryCatalog>JSTOR</z:libraryCatalog>
        <dcterms:abstract>The relationship between intra-specific variation in female body size and potential fecundity was investigated using the published literature on 57 oviparous species of Coleoptera, Diptera, Ephemeroptera, Heteroptera, Homoptera, Hymenoptera, Lepidoptera, and Trichoptera, and 11 species of larviparous Aphidina and Diptera. Female body sizes were converted to dry body weight. Variation in body weight and fecundity was expressed as percentage deviation from the median values. The increase in fecundity with body weight was similar in most taxa, with only a few important exceptions. The common regression for oviparous and larviparous species predicts a 0.95% increase in median fecundity for each 1% increase in dry body weight. The number of ovarioles (in 10 species of Coleoptera, Diptera, Hymenoptera and Orthoptera) also increased with body weight. The general relationship predicted a 0.81% increase in ovariole number for each 1% increase in dry body weight. The slope of ovariole number versus weight relationship was greater in species with many ovarioles than in species with few. The common slope of the fecundity/size relationship is close to 1 and this indicates that female size is a principal constraint on insect potential fecundity.</dcterms:abstract>
        <dc:title>Intraspecific Variation in Body Size and Fecundity in Insects: A General Relationship</dc:title>
        <z:shortTitle>Intraspecific Variation in Body Size and Fecundity in Insects</z:shortTitle>
        <z:archive>JSTOR</z:archive>
    </bib:Article>
    <bib:Journal rdf:about="urn:issn:0030-1299">
        <prism:volume>66</prism:volume>
        <prism:number>3</prism:number>
        <dc:title>Oikos</dc:title>
        <dc:identifier>ISSN 0030-1299</dc:identifier>
        <dc:identifier>DOI 10.2307/3544943</dc:identifier>
    </bib:Journal>
    <z:Attachment rdf:about="#item_223">
        <z:itemType>attachment</z:itemType>
        <dc:identifier>
            <dcterms:URI>
                <rdf:value>https://www.jstor.org/stable/pdfplus/10.2307/3544943.pdf?acceptTC=true</rdf:value>
            </dcterms:URI>
        </dc:identifier>
        <dcterms:dateSubmitted>2019-10-28 00:31:42</dcterms:dateSubmitted>
        <dc:title>JSTOR Full Text PDF</dc:title>
        <z:linkMode>1</z:linkMode>
        <link:type>application/pdf</link:type>
    </z:Attachment>
    <bib:Article rdf:about="https://onlinelibrary.wiley.com/doi/abs/10.1111/j.1474-9726.2009.00497.x">
        <z:itemType>journalArticle</z:itemType>
        <dcterms:isPartOf rdf:resource="urn:issn:1474-9726"/>
        <bib:authors>
            <rdf:Seq>
                <rdf:li>
                    <foaf:Person>
                        <foaf:surname>Fanson</foaf:surname>
                        <foaf:givenName>Benjamin G.</foaf:givenName>
                    </foaf:Person>
                </rdf:li>
                <rdf:li>
                    <foaf:Person>
                        <foaf:surname>Weldon</foaf:surname>
                        <foaf:givenName>Christopher W.</foaf:givenName>
                    </foaf:Person>
                </rdf:li>
                <rdf:li>
                    <foaf:Person>
                        <foaf:surname>Pérez‐Staples</foaf:surname>
                        <foaf:givenName>Diana</foaf:givenName>
                    </foaf:Person>
                </rdf:li>
                <rdf:li>
                    <foaf:Person>
                        <foaf:surname>Simpson</foaf:surname>
                        <foaf:givenName>Stephen J.</foaf:givenName>
                    </foaf:Person>
                </rdf:li>
                <rdf:li>
                    <foaf:Person>
                        <foaf:surname>Taylor</foaf:surname>
                        <foaf:givenName>Phillip W.</foaf:givenName>
                    </foaf:Person>
                </rdf:li>
            </rdf:Seq>
        </bib:authors>
        <link:link rdf:resource="#item_226"/>
        <link:link rdf:resource="#item_225"/>
        <dc:subject>
            <z:AutomaticTag>
               <rdf:value>caloric restriction</rdf:value>
            </z:AutomaticTag>
        </dc:subject>
        <dc:subject>
            <z:AutomaticTag>
               <rdf:value>geometric framework</rdf:value>
            </z:AutomaticTag>
        </dc:subject>
        <dc:subject>
           <z:AutomaticTag><rdf:value>longevity</rdf:value></z:AutomaticTag>
        </dc:subject>
        <dc:subject>
           <z:AutomaticTag><rdf:value>nutrition</rdf:value></z:AutomaticTag>
        </dc:subject>
        <dc:subject>
           <z:AutomaticTag><rdf:value>reproduction</rdf:value></z:AutomaticTag>
        </dc:subject>
        <dc:identifier>
            <dcterms:URI>
                <rdf:value>https://onlinelibrary.wiley.com/doi/abs/10.1111/j.1474-9726.2009.00497.x</rdf:value>
            </dcterms:URI>
        </dc:identifier>
        <dc:rights>© 2009 The Authors. Journal compilation © Blackwell Publishing Ltd/Anatomical Society of Great Britain and Ireland 2009</dc:rights>
        <bib:pages>514-523</bib:pages>
        <dc:date>2009</dc:date>
        <dcterms:dateSubmitted>2019-10-28 00:54:45</dcterms:dateSubmitted>
        <z:libraryCatalog>Wiley Online Library</z:libraryCatalog>
        <z:language>en</z:language>
        <dcterms:abstract>Caloric restriction (CR) has been widely accepted as a mechanism explaining increased lifespan (LS) in organisms subjected to dietary restriction (DR), but recent studies investigating the role of nutrients have challenged the role of CR in extending longevity. Fuelling this debate is the difficulty in experimentally disentangling CR and nutrient effects due to compensatory feeding (CF) behaviour. We quantified CF by measuring the volume of solution imbibed and determined how calories and nutrients influenced LS and fecundity in unmated females of the Queensland fruit fly, Bactocera tryoni (Diptera: Tephritidae). We restricted flies to one of 28 diets varying in carbohydrate:protein (C:P) ratios and concentrations. On imbalanced diets, flies overcame dietary dilutions, consuming similar caloric intakes for most dilutions. The response surface for LS revealed that increasing C:P ratio while keeping calories constant extended LS, with the maximum LS along C:P ratio of 21:1. In general, LS was reduced as caloric intake decreased. Lifetime egg production was maximized at a C:P ratio of 3:1. When given a choice of separate sucrose and yeast solutions, each at one of five concentrations (yielding 25 choice treatments), flies regulated their nutrient intake to match C:P ratio of 3:1. Our results (i) demonstrate that CF can overcome dietary dilutions; (ii) reveal difficulties with methods presenting fixed amounts of liquid diet; (iii) illustrate the need to measure intake to account for CF in DR studies and (iv) highlight nutrients rather than CR as a dominant influence on LS.</dcterms:abstract>
        <dc:title>Nutrients, not caloric restriction, extend lifespan in Queensland fruit flies (Bactrocera tryoni)</dc:title>
    </bib:Article>
    <bib:Journal rdf:about="urn:issn:1474-9726">
        <prism:volume>8</prism:volume>
        <prism:number>5</prism:number>
        <dc:title>Aging Cell</dc:title>
        <dc:identifier>ISSN 1474-9726</dc:identifier>
        <dc:identifier>DOI 10.1111/j.1474-9726.2009.00497.x</dc:identifier>
    </bib:Journal>
    <z:Attachment rdf:about="#item_226">
        <z:itemType>attachment</z:itemType>
        <dc:identifier>
            <dcterms:URI>
                <rdf:value>https://onlinelibrary.wiley.com/doi/pdfdirect/10.1111/j.1474-9726.2009.00497.x</rdf:value>
            </dcterms:URI>
        </dc:identifier>
        <dcterms:dateSubmitted>2019-10-28 00:54:52</dcterms:dateSubmitted>
        <dc:title>Full Text PDF</dc:title>
        <z:linkMode>1</z:linkMode>
        <link:type>application/pdf</link:type>
    </z:Attachment>
    <z:Attachment rdf:about="#item_225">
        <z:itemType>attachment</z:itemType>
        <dc:identifier>
            <dcterms:URI>
                <rdf:value>https://onlinelibrary.wiley.com/doi/full/10.1111/j.1474-9726.2009.00497.x</rdf:value>
            </dcterms:URI>
        </dc:identifier>
        <dcterms:dateSubmitted>2019-10-28 00:54:49</dcterms:dateSubmitted>
        <dc:title>Snapshot</dc:title>
        <z:linkMode>1</z:linkMode>
        <link:type>text/html</link:type>
    </z:Attachment>
    <bib:Article rdf:about="https://www.ncbi.nlm.nih.gov/pmc/articles/PMC5633917/">
        <z:itemType>journalArticle</z:itemType>
        <dcterms:isPartOf rdf:resource="urn:issn:1536-2442"/>
        <bib:authors>
            <rdf:Seq>
                <rdf:li>
                    <foaf:Person>
                        <foaf:surname>Li</foaf:surname>
                        <foaf:givenName>Xuebo</foaf:givenName>
                    </foaf:Person>
                </rdf:li>
                <rdf:li>
                    <foaf:Person>
                        <foaf:surname>Yang</foaf:surname>
                        <foaf:givenName>Yongqiang</foaf:givenName>
                    </foaf:Person>
                </rdf:li>
                <rdf:li>
                    <foaf:Person>
                        <foaf:surname>Li</foaf:surname>
                        <foaf:givenName>Genping</foaf:givenName>
                    </foaf:Person>
                </rdf:li>
                <rdf:li>
                    <foaf:Person>
                        <foaf:surname>Li</foaf:surname>
                        <foaf:givenName>Hongwei</foaf:givenName>
                    </foaf:Person>
                </rdf:li>
                <rdf:li>
                    <foaf:Person>
                        <foaf:surname>Wang</foaf:surname>
                        <foaf:givenName>Qingshan</foaf:givenName>
                    </foaf:Person>
                </rdf:li>
                <rdf:li>
                    <foaf:Person>
                        <foaf:surname>Wan</foaf:surname>
                        <foaf:givenName>Lihua</foaf:givenName>
                    </foaf:Person>
                </rdf:li>
            </rdf:Seq>
        </bib:authors>
        <link:link rdf:resource="#item_229"/>
        <link:link rdf:resource="#item_228"/>
        <dc:identifier>
            <dcterms:URI>
                <rdf:value>https://www.ncbi.nlm.nih.gov/pmc/articles/PMC5633917/</rdf:value>
            </dcterms:URI>
        </dc:identifier>
        <dc:date>2014-1-01</dc:date>
        <dc:description>PMID: 25550356
PMCID: PMC5633917</dc:description>
        <dcterms:dateSubmitted>2019-10-28 01:36:17</dcterms:dateSubmitted>
        <z:libraryCatalog>PubMed Central</z:libraryCatalog>
        <dcterms:abstract>Variation in the type of tissue that larvae feed on can produce marked differences in developmental rate and body size, which can compromise predictions of minimum postmortem interval. A series of experiments were conducted to investigate the effect of fat content in the diet on larval growth in
Chrysomya megacephala
(Fabricius) (Diptera: Calliphoridae), an important forensic blowfly species in China. Bionomical parameters such as body size, development time, mortality, and sex ratio were observed. The results indicated that fat content in the diet has a dramatic effect on the body size and larval development. More dietary fat content was beneficial for development of larvae in first and early second instar. But it was adverse in the later third instar. Significantly, a high-fat diet resulted in increased development rates and the production of undersized larvae and adults. Overall mortality of larvae and pupa was higher when more fat was added to the diet, but sex ratio of adults was not negatively affected. This study highlights that the fat content in the diet should be considered in the entomological research and forensic application when estimating minimum postmortem interval on the basis of larval body size and developmental stage.</dcterms:abstract>
        <dc:title>The Effect of Dietary Fat Levels on the Size and Development of Chrysomya megacephala (Diptera: Calliphoridae)</dc:title>
        <z:shortTitle>The Effect of Dietary Fat Levels on the Size and Development of Chrysomya megacephala (Diptera</z:shortTitle>
    </bib:Article>
    <bib:Journal rdf:about="urn:issn:1536-2442">
        <prism:volume>14</prism:volume>
        <dc:title>Journal of Insect Science</dc:title>
        <dc:identifier>ISSN 1536-2442</dc:identifier>
        <dcterms:alternative>J Insect Sci</dcterms:alternative>
        <dc:identifier>DOI 10.1093/jisesa/ieu036</dc:identifier>
    </bib:Journal>
    <z:Attachment rdf:about="#item_229">
        <z:itemType>attachment</z:itemType>
        <dc:identifier>
            <dcterms:URI>
                <rdf:value>https://www.ncbi.nlm.nih.gov/pmc/articles/PMC5633917/pdf/ieu036.pdf</rdf:value>
            </dcterms:URI>
        </dc:identifier>
        <dcterms:dateSubmitted>2019-10-28 01:36:30</dcterms:dateSubmitted>
        <dc:title>PubMed Central Full Text PDF</dc:title>
        <z:linkMode>1</z:linkMode>
        <link:type>application/pdf</link:type>
    </z:Attachment>
    <z:Attachment rdf:about="#item_228">
        <z:itemType>attachment</z:itemType>
        <dc:identifier>
            <dcterms:URI>
                <rdf:value>https://www.ncbi.nlm.nih.gov/pmc/articles/PMC5633917/</rdf:value>
            </dcterms:URI>
        </dc:identifier>
        <dcterms:dateSubmitted>2019-10-28 01:36:27</dcterms:dateSubmitted>
        <dc:title>PubMed Central Link</dc:title>
        <z:linkMode>3</z:linkMode>
        <link:type>text/html</link:type>
    </z:Attachment>
    <bib:Article rdf:about="https://journals.plos.org/plosone/article?id=10.1371/journal.pone.0017399">
        <z:itemType>journalArticle</z:itemType>
        <dcterms:isPartOf rdf:resource="urn:issn:1932-6203"/>
        <bib:authors>
            <rdf:Seq>
                <rdf:li>
                    <foaf:Person>
                        <foaf:surname>Dmitriew</foaf:surname>
                        <foaf:givenName>Caitlin</foaf:givenName>
                    </foaf:Person>
                </rdf:li>
                <rdf:li>
                    <foaf:Person>
                        <foaf:surname>Rowe</foaf:surname>
                        <foaf:givenName>Locke</foaf:givenName>
                    </foaf:Person>
                </rdf:li>
            </rdf:Seq>
        </bib:authors>
        <link:link rdf:resource="#item_231"/>
        <link:link rdf:resource="#item_232"/>
        <dc:subject>
           <z:AutomaticTag><rdf:value>Larvae</rdf:value></z:AutomaticTag>
        </dc:subject>
        <dc:subject>
           <z:AutomaticTag><rdf:value>Beetles</rdf:value></z:AutomaticTag>
        </dc:subject>
        <dc:subject>
           <z:AutomaticTag><rdf:value>Diet</rdf:value></z:AutomaticTag>
        </dc:subject>
        <dc:subject>
           <z:AutomaticTag><rdf:value>Food</rdf:value></z:AutomaticTag>
        </dc:subject>
        <dc:subject>
           <z:AutomaticTag><rdf:value>Nutrition</rdf:value></z:AutomaticTag>
        </dc:subject>
        <dc:subject>
           <z:AutomaticTag><rdf:value>Oviposition</rdf:value></z:AutomaticTag>
        </dc:subject>
        <dc:subject>
           <z:AutomaticTag><rdf:value>Phenotypes</rdf:value></z:AutomaticTag>
        </dc:subject>
        <dc:subject>
           <z:AutomaticTag><rdf:value>Starvation</rdf:value></z:AutomaticTag>
        </dc:subject>
        <dc:identifier>
            <dcterms:URI>
                <rdf:value>https://journals.plos.org/plosone/article?id=10.1371/journal.pone.0017399</rdf:value>
            </dcterms:URI>
        </dc:identifier>
        <bib:pages>e17399</bib:pages>
        <dc:date>Mar 30, 2011</dc:date>
        <dcterms:dateSubmitted>2019-10-28 01:37:47</dcterms:dateSubmitted>
        <z:libraryCatalog>PLoS Journals</z:libraryCatalog>
        <z:language>en</z:language>
        <dcterms:abstract>It is often assumed that larval food stress reduces lifetime fitness regardless of the conditions subsequently faced by adults. However, according to the environment-matching hypothesis, a plastic developmental response to poor nutrition results in an adult phenotype that is better adapted to restricted food conditions than one having developed in high food conditions. Such a strategy might evolve when current conditions are a reliable predictor of future conditions. To test this hypothesis, we assessed the effects of larval food conditions (low, improving and high food) on reproductive fitness in both low and high food adults environments. Contrary to this hypothesis, we found no evidence that food restriction in larval ladybird beetles produced adults that were better suited to continuing food stress. In fact, reproductive rate was invariably lower in females that were reared at low food, regardless of whether adults were well fed or food stressed. Juveniles that encountered improving conditions during the larval stage compensated for delayed growth by accelerating subsequent growth, and thus showed no evidence of a reduced reproductive rate. However, these same individuals lost more mass during the period of starvation in adults, which indicates that accelerated growth results in an increased risk of starvation during subsequent periods of food stress.</dcterms:abstract>
        <dc:title>The Effects of Larval Nutrition on Reproductive Performance in a Food-Limited Adult Environment</dc:title>
    </bib:Article>
    <bib:Journal rdf:about="urn:issn:1932-6203">
        <prism:volume>6</prism:volume>
        <prism:number>3</prism:number>
        <dc:title>PLOS ONE</dc:title>
        <dc:identifier>ISSN 1932-6203</dc:identifier>
        <dcterms:alternative>PLOS ONE</dcterms:alternative>
        <dc:identifier>DOI 10.1371/journal.pone.0017399</dc:identifier>
    </bib:Journal>
    <z:Attachment rdf:about="#item_231">
        <z:itemType>attachment</z:itemType>
        <dc:identifier>
            <dcterms:URI>
                <rdf:value>https://journals.plos.org/plosone/article/file?id=10.1371/journal.pone.0017399&amp;type=printable</rdf:value>
            </dcterms:URI>
        </dc:identifier>
        <dcterms:dateSubmitted>2019-10-28 01:37:50</dcterms:dateSubmitted>
        <dc:title>Full Text PDF</dc:title>
        <z:linkMode>1</z:linkMode>
        <link:type>application/pdf</link:type>
    </z:Attachment>
    <z:Attachment rdf:about="#item_232">
        <z:itemType>attachment</z:itemType>
        <dc:identifier>
            <dcterms:URI>
                <rdf:value>https://journals.plos.org/plosone/article?id=10.1371/journal.pone.0017399</rdf:value>
            </dcterms:URI>
        </dc:identifier>
        <dcterms:dateSubmitted>2019-10-28 01:37:58</dcterms:dateSubmitted>
        <dc:title>Snapshot</dc:title>
        <z:linkMode>1</z:linkMode>
        <link:type>text/html</link:type>
    </z:Attachment>
    <bib:Article rdf:about="http://www.publish.csiro.au/?paper=ZO9690293">
        <z:itemType>journalArticle</z:itemType>
        <dcterms:isPartOf rdf:resource="urn:issn:0004-959X"/>
        <bib:authors>
            <rdf:Seq>
                <rdf:li>
                    <foaf:Person>
                        <foaf:surname>Pritchard</foaf:surname>
                        <foaf:givenName>G</foaf:givenName>
                    </foaf:Person>
                </rdf:li>
            </rdf:Seq>
        </bib:authors>
        <link:link rdf:resource="#item_233"/>
        <dc:identifier>
            <dcterms:URI>
               <rdf:value>http://www.publish.csiro.au/?paper=ZO9690293</rdf:value>
            </dcterms:URI>
        </dc:identifier>
        <bib:pages>293</bib:pages>
        <dc:date>1969</dc:date>
        <dcterms:dateSubmitted>2019-10-28 03:10:09</dcterms:dateSubmitted>
        <z:libraryCatalog>DOI.org (Crossref)</z:libraryCatalog>
        <z:language>en</z:language>
        <dcterms:abstract>The oviposition of Queensland fruit fly is described and the distribution of eggs within and between fruits is analysed. Olfactory and visual cues direct females to fruit. A brief exploratory phase then followsafter which the female applies the ventral surface of her head to areas of fruit surface and then moves forward to probe these same areas with her ovipositor.</dcterms:abstract>
        <dc:title>The ecology of a natural population of Queensland fruit fly, Dacus tryoni II. The distribution of eggs and its relation to behaviour</dc:title>
    </bib:Article>
    <bib:Journal rdf:about="urn:issn:0004-959X">
        <prism:volume>17</prism:volume>
        <prism:number>2</prism:number>
        <dc:title>Australian Journal of Zoology</dc:title>
        <dc:identifier>ISSN 0004-959X</dc:identifier>
        <dcterms:alternative>Aust. J. Zool.</dcterms:alternative>
        <dc:identifier>DOI 10.1071/ZO9690293</dc:identifier>
    </bib:Journal>
    <z:Attachment rdf:about="#item_233">
        <z:itemType>attachment</z:itemType>
        <dc:identifier>
            <dcterms:URI>
                <rdf:value>http://www.publish.csiro.au.virtual.anu.edu.au/zo/pdf/ZO9690293</rdf:value>
            </dcterms:URI>
        </dc:identifier>
        <dcterms:dateSubmitted>2019-10-28 03:09:51</dcterms:dateSubmitted>
        <dc:title>Pritchard - 1969 - The ecology of a natural population of Queensland .pdf</dc:title>
        <z:linkMode>1</z:linkMode>
        <link:type>application/pdf</link:type>
    </z:Attachment>
    <bib:Article rdf:about="#item_236">
        <z:itemType>journalArticle</z:itemType>
        <dcterms:isPartOf>
            <bib:Journal>
                <prism:volume>17</prism:volume>
                <prism:number>2</prism:number>
                <dc:title>Australian Journal of Zoology</dc:title>
                <dc:identifier>ISSN 0004-959X</dc:identifier>
                <dcterms:alternative>Aust. J. Zool.</dcterms:alternative>
                <dc:identifier>DOI 10.1071/ZO9690293</dc:identifier>
            </bib:Journal>
        </dcterms:isPartOf>
        <bib:authors>
            <rdf:Seq>
                <rdf:li>
                    <foaf:Person>
                        <foaf:surname>Pritchard</foaf:surname>
                        <foaf:givenName>G</foaf:givenName>
                    </foaf:Person>
                </rdf:li>
            </rdf:Seq>
        </bib:authors>
        <link:link rdf:resource="#item_234"/>
        <dc:identifier>
            <dcterms:URI>
               <rdf:value>http://www.publish.csiro.au/?paper=ZO9690293</rdf:value>
            </dcterms:URI>
        </dc:identifier>
        <bib:pages>293</bib:pages>
        <dc:date>1969</dc:date>
        <dcterms:dateSubmitted>2019-10-28 03:10:16</dcterms:dateSubmitted>
        <z:libraryCatalog>DOI.org (Crossref)</z:libraryCatalog>
        <z:language>en</z:language>
        <dcterms:abstract>The oviposition of Queensland fruit fly is described and the distribution of eggs within and between fruits is analysed. Olfactory and visual cues direct females to fruit. A brief exploratory phase then followsafter which the female applies the ventral surface of her head to areas of fruit surface and then moves forward to probe these same areas with her ovipositor.</dcterms:abstract>
        <dc:title>The ecology of a natural population of Queensland fruit fly, Dacus tryoni II. The distribution of eggs and its relation to behaviour</dc:title>
    </bib:Article>
    <z:Attachment rdf:about="#item_234">
        <z:itemType>attachment</z:itemType>
        <dc:identifier>
            <dcterms:URI>
                <rdf:value>http://www.publish.csiro.au.virtual.anu.edu.au/zo/pdf/ZO9690293</rdf:value>
            </dcterms:URI>
        </dc:identifier>
        <dcterms:dateSubmitted>2019-10-28 03:09:52</dcterms:dateSubmitted>
        <dc:title>Pritchard - 1969 - The ecology of a natural population of Queensland .pdf</dc:title>
        <z:linkMode>1</z:linkMode>
        <link:type>application/pdf</link:type>
    </z:Attachment>
    <bib:Article rdf:about="#item_238">
        <z:itemType>journalArticle</z:itemType>
        <dcterms:isPartOf>
            <bib:Journal>
                <prism:volume>17</prism:volume>
                <prism:number>2</prism:number>
                <dc:title>Australian Journal of Zoology</dc:title>
                <dc:identifier>ISSN 0004-959X</dc:identifier>
                <dcterms:alternative>Aust. J. Zool.</dcterms:alternative>
                <dc:identifier>DOI 10.1071/ZO9690293</dc:identifier>
            </bib:Journal>
        </dcterms:isPartOf>
        <bib:authors>
            <rdf:Seq>
                <rdf:li>
                    <foaf:Person>
                        <foaf:surname>Pritchard</foaf:surname>
                        <foaf:givenName>G</foaf:givenName>
                    </foaf:Person>
                </rdf:li>
            </rdf:Seq>
        </bib:authors>
        <link:link rdf:resource="#item_237"/>
        <dc:identifier>
            <dcterms:URI>
               <rdf:value>http://www.publish.csiro.au/?paper=ZO9690293</rdf:value>
            </dcterms:URI>
        </dc:identifier>
        <bib:pages>293</bib:pages>
        <dc:date>1969</dc:date>
        <dcterms:dateSubmitted>2019-10-28 03:10:49</dcterms:dateSubmitted>
        <z:libraryCatalog>DOI.org (Crossref)</z:libraryCatalog>
        <z:language>en</z:language>
        <dcterms:abstract>The oviposition of Queensland fruit fly is described and the distribution of eggs within and between fruits is analysed. Olfactory and visual cues direct females to fruit. A brief exploratory phase then followsafter which the female applies the ventral surface of her head to areas of fruit surface and then moves forward to probe these same areas with her ovipositor.</dcterms:abstract>
        <dc:title>The ecology of a natural population of Queensland fruit fly, Dacus tryoni II. The distribution of eggs and its relation to behaviour</dc:title>
    </bib:Article>
    <z:Attachment rdf:about="#item_237">
        <z:itemType>attachment</z:itemType>
        <dc:title>Pritchard - 1969 - The ecology of a natural population of Queensland .pdf</dc:title>
        <link:type>application/pdf</link:type>
    </z:Attachment>
    <bib:Article rdf:about="https://doi.org/10.1023/A:1020909227680">
        <z:itemType>journalArticle</z:itemType>
        <dcterms:isPartOf rdf:resource="urn:issn:1572-8889"/>
        <bib:authors>
            <rdf:Seq>
                <rdf:li>
                    <foaf:Person>
                        <foaf:surname>Prokopy</foaf:surname>
                        <foaf:givenName>Ronald J.</foaf:givenName>
                    </foaf:Person>
                </rdf:li>
                <rdf:li>
                    <foaf:Person>
                        <foaf:surname>Romig</foaf:surname>
                        <foaf:givenName>Meredith C.</foaf:givenName>
                    </foaf:Person>
                </rdf:li>
                <rdf:li>
                    <foaf:Person>
                        <foaf:surname>Drew</foaf:surname>
                        <foaf:givenName>Richard A. I.</foaf:givenName>
                    </foaf:Person>
                </rdf:li>
            </rdf:Seq>
        </bib:authors>
        <dc:subject>
            <z:AutomaticTag>
               <rdf:value>Bactrocera tryoni</rdf:value>
            </z:AutomaticTag>
        </dc:subject>
        <dc:subject>
           <z:AutomaticTag><rdf:value>contests</rdf:value></z:AutomaticTag>
        </dc:subject>
        <dc:subject>
           <z:AutomaticTag><rdf:value>encounters</rdf:value></z:AutomaticTag>
        </dc:subject>
        <dc:subject>
           <z:AutomaticTag><rdf:value>oviposition</rdf:value></z:AutomaticTag>
        </dc:subject>
        <dc:subject>
            <z:AutomaticTag>
               <rdf:value>social facilitation</rdf:value>
            </z:AutomaticTag>
        </dc:subject>
        <dc:identifier>
            <dcterms:URI>
               <rdf:value>https://doi.org/10.1023/A:1020909227680</rdf:value>
            </dcterms:URI>
        </dc:identifier>
        <bib:pages>815-832</bib:pages>
        <dc:date>1999-11-01</dc:date>
        <dcterms:dateSubmitted>2019-10-28 03:24:55</dcterms:dateSubmitted>
        <z:libraryCatalog>Springer Link</z:libraryCatalog>
        <z:language>en</z:language>
        <dcterms:abstract>Mature female Queensland fruit flies, Bactrocera tryoni Froggatt, released into canopies of field-caged trees containing host fruit, did not discriminate between fruit having or lacking two resident conspecific females when selecting fruit on which to alight. When released individually onto a fruit, mature females showed no greater or lesser propensity to initiate boring with the ovipositor into fruit having or lacking a resident female engaged in pre-ovipositional or post-ovipositional behavior. However, boring propensity of introduced females was significantly enhanced or facilitated when released onto fruit on which a conspecific female was in the act of ovipositing. Introduced females were significantly more prone to initiate boring into high-ranking fruit (nectarines) than low-ranking fruit (lemons) and to do so when having a high rather than a low egg load. Neither fruit type nor egg load of introduced females had a significant effect on the occurrence of encounters between introduced and resident females, on the occurrence of contests, or on the propensity of introduced females to initiate boring in the presence of a resident female. Among introduced females, there was a consistent trend to initiate boring earlier in the presence than in the absence of a resident female. We discuss circumstances, likely to be narrow, under which boring propensity of an intruding female might be facilitated in the presence of a resident female.</dcterms:abstract>
        <dc:title>Facilitation in Ovipositional Behavior of Bactrocera tryoni Flies</dc:title>
    </bib:Article>
    <bib:Journal rdf:about="urn:issn:1572-8889">
        <prism:volume>12</prism:volume>
        <prism:number>6</prism:number>
        <dc:title>Journal of Insect Behavior</dc:title>
        <dc:identifier>ISSN 1572-8889</dc:identifier>
        <dcterms:alternative>Journal of Insect Behavior</dcterms:alternative>
        <dc:identifier>DOI 10.1023/A:1020909227680</dc:identifier>
    </bib:Journal>
    <bib:Article rdf:about="https://onlinelibrary.wiley.com/doi/abs/10.1046/j.1440-6055.2000.00168.x">
        <z:itemType>journalArticle</z:itemType>
        <dcterms:isPartOf rdf:resource="urn:issn:1440-6055"/>
        <bib:authors>
            <rdf:Seq>
                <rdf:li>
                    <foaf:Person>
                        <foaf:surname>Dalby‐Ball</foaf:surname>
                        <foaf:givenName>Geraldene</foaf:givenName>
                    </foaf:Person>
                </rdf:li>
                <rdf:li>
                    <foaf:Person>
                        <foaf:surname>Meats*</foaf:surname>
                        <foaf:givenName>Alan</foaf:givenName>
                    </foaf:Person>
                </rdf:li>
            </rdf:Seq>
        </bib:authors>
        <link:link rdf:resource="#item_242"/>
        <link:link rdf:resource="#item_241"/>
        <dc:subject>
           <z:AutomaticTag><rdf:value>bait spray</rdf:value></z:AutomaticTag>
        </dc:subject>
        <dc:subject>
           <z:AutomaticTag><rdf:value>foraging</rdf:value></z:AutomaticTag>
        </dc:subject>
        <dc:subject>
           <z:AutomaticTag><rdf:value>lures</rdf:value></z:AutomaticTag>
        </dc:subject>
        <dc:subject>
           <z:AutomaticTag><rdf:value>trapping</rdf:value></z:AutomaticTag>
        </dc:subject>
        <dc:identifier>
            <dcterms:URI>
                <rdf:value>https://onlinelibrary.wiley.com/doi/abs/10.1046/j.1440-6055.2000.00168.x</rdf:value>
            </dcterms:URI>
        </dc:identifier>
        <bib:pages>195-200</bib:pages>
        <dc:date>2000</dc:date>
        <dcterms:dateSubmitted>2019-10-28 03:47:11</dcterms:dateSubmitted>
        <z:libraryCatalog>Wiley Online Library</z:libraryCatalog>
        <z:language>en</z:language>
        <dcterms:abstract>Certain volatile substances increased the frequency of flights by Bactrocera tryoni (Froggatt) in laboratory arenas with artificial foliage, irrespective of the presence or absence of a visual cue (red fruit model). The odour of guava and iso-amyl acetate, but not nerol, increased the flight frequency of mature females. The odour of yeast autolysate had a similar effect on immature females (previously starved of the substance), but had no effect on mature females (previously fed on it). The flight activity of mature males increased in the presence of the odour of cue-lure. Ten per cent of flies landed on a red model within 7.5 min when in the presence of an odour, whereas only 1.7% did so when there was no odour. No flies landed on transparent models regardless of the presence or absence of odour.</dcterms:abstract>
        <dc:title>Influence of the odour of fruit, yeast and cue-lure on the flight activity of the Queensland fruit fly, Bactrocera tryoni (Froggatt) (Diptera: Tephritidae)</dc:title>
        <z:shortTitle>Influence of the odour of fruit, yeast and cue-lure on the flight activity of the Queensland fruit fly, Bactrocera tryoni (Froggatt) (Diptera</z:shortTitle>
    </bib:Article>
    <bib:Journal rdf:about="urn:issn:1440-6055">
        <prism:volume>39</prism:volume>
        <prism:number>3</prism:number>
        <dc:title>Australian Journal of Entomology</dc:title>
        <dc:identifier>ISSN 1440-6055</dc:identifier>
        <dc:identifier>DOI 10.1046/j.1440-6055.2000.00168.x</dc:identifier>
    </bib:Journal>
    <z:Attachment rdf:about="#item_242">
        <z:itemType>attachment</z:itemType>
        <dc:identifier>
            <dcterms:URI>
                <rdf:value>https://onlinelibrary.wiley.com/doi/pdfdirect/10.1046/j.1440-6055.2000.00168.x</rdf:value>
            </dcterms:URI>
        </dc:identifier>
        <dcterms:dateSubmitted>2019-10-28 03:47:19</dcterms:dateSubmitted>
        <dc:title>Full Text PDF</dc:title>
        <z:linkMode>1</z:linkMode>
        <link:type>application/pdf</link:type>
    </z:Attachment>
    <z:Attachment rdf:about="#item_241">
        <z:itemType>attachment</z:itemType>
        <dc:identifier>
            <dcterms:URI>
                <rdf:value>https://onlinelibrary.wiley.com/doi/10.1046/j.1440-6055.2000.00168.x?casa_token=EoXg4DPdJT4AAAAA:f_xbzO0woDoVv9V1FyPqZgTKtV3xkqT1guLlCt7VQ_MNWw32EUaqW7vpdeM-XVDL10_coPGYqfaLkA</rdf:value>
            </dcterms:URI>
        </dc:identifier>
        <dcterms:dateSubmitted>2019-10-28 03:47:17</dcterms:dateSubmitted>
        <dc:title>Snapshot</dc:title>
        <z:linkMode>1</z:linkMode>
        <link:type>text/html</link:type>
    </z:Attachment>
    <bib:Article rdf:about="#item_244">
        <z:itemType>journalArticle</z:itemType>
        <dcterms:isPartOf>
           <bib:Journal></bib:Journal>
        </dcterms:isPartOf>
        <bib:authors>
            <rdf:Seq>
                <rdf:li>
                    <foaf:Person>
                        <foaf:surname>Seltman</foaf:surname>
                        <foaf:givenName>Howard J</foaf:givenName>
                    </foaf:Person>
                </rdf:li>
            </rdf:Seq>
        </bib:authors>
        <link:link rdf:resource="#item_243"/>
        <bib:pages>428</bib:pages>
        <z:libraryCatalog>Zotero</z:libraryCatalog>
        <z:language>en</z:language>
        <dc:title>Experimental Design and Analysis</dc:title>
    </bib:Article>
    <z:Attachment rdf:about="#item_243">
        <z:itemType>attachment</z:itemType>
        <dc:identifier>
            <dcterms:URI>
                <rdf:value>http://www.stat.cmu.edu/~hseltman/309/Book/Book.pdf</rdf:value>
            </dcterms:URI>
        </dc:identifier>
        <dcterms:dateSubmitted>2019-10-31 04:01:30</dcterms:dateSubmitted>
        <dc:title>Seltman - Experimental Design and Analysis.pdf</dc:title>
        <z:linkMode>1</z:linkMode>
        <link:type>application/pdf</link:type>
    </z:Attachment>
    <bib:Article rdf:about="https://onlinelibrary.wiley.com/doi/abs/10.1111/j.1570-7458.2007.00529.x">
        <z:itemType>journalArticle</z:itemType>
        <dcterms:isPartOf rdf:resource="urn:issn:1570-7458"/>
        <bib:authors>
            <rdf:Seq>
                <rdf:li>
                    <foaf:Person>
                        <foaf:surname>Senger</foaf:surname>
                        <foaf:givenName>Susan E.</foaf:givenName>
                    </foaf:Person>
                </rdf:li>
                <rdf:li>
                    <foaf:Person>
                        <foaf:surname>Roitberg</foaf:surname>
                        <foaf:givenName>Bernard D.</foaf:givenName>
                    </foaf:Person>
                </rdf:li>
                <rdf:li>
                    <foaf:Person>
                        <foaf:surname>Thistlewood</foaf:surname>
                        <foaf:givenName>Howard M. A.</foaf:givenName>
                    </foaf:Person>
                </rdf:li>
            </rdf:Seq>
        </bib:authors>
        <link:link rdf:resource="#item_247"/>
        <dc:subject>
           <z:AutomaticTag><rdf:value>foraging</rdf:value></z:AutomaticTag>
        </dc:subject>
        <dc:subject>
           <z:AutomaticTag><rdf:value>behaviour</rdf:value></z:AutomaticTag>
        </dc:subject>
        <dc:subject>
           <z:AutomaticTag><rdf:value>Diptera</rdf:value></z:AutomaticTag>
        </dc:subject>
        <dc:subject>
           <z:AutomaticTag><rdf:value>dispersal</rdf:value></z:AutomaticTag>
        </dc:subject>
        <dc:subject>
           <z:AutomaticTag><rdf:value>distance</rdf:value></z:AutomaticTag>
        </dc:subject>
        <dc:subject>
           <z:AutomaticTag><rdf:value>flight mill</rdf:value></z:AutomaticTag>
        </dc:subject>
        <dc:subject>
           <z:AutomaticTag><rdf:value>Tephritidae</rdf:value></z:AutomaticTag>
        </dc:subject>
        <dc:subject>
           <z:AutomaticTag><rdf:value>velocity</rdf:value></z:AutomaticTag>
        </dc:subject>
        <dc:subject>
            <z:AutomaticTag>
               <rdf:value>Western cherry fruit fly</rdf:value>
            </z:AutomaticTag>
        </dc:subject>
        <dc:identifier>
            <dcterms:URI>
                <rdf:value>https://onlinelibrary.wiley.com/doi/abs/10.1111/j.1570-7458.2007.00529.x</rdf:value>
            </dcterms:URI>
        </dc:identifier>
        <bib:pages>91-100</bib:pages>
        <dc:date>2007</dc:date>
        <dcterms:dateSubmitted>2019-11-05 11:31:54</dcterms:dateSubmitted>
        <z:libraryCatalog>Wiley Online Library</z:libraryCatalog>
        <z:language>en</z:language>
        <dcterms:abstract>Although flight is believed to be the primary mechanism for dispersal in the Western cherry fruit fly, Rhagoletis indifferens Curran (Diptera: Tephritidae), an orchard pest of both sweet (Prunus avium L.) and sour (Prunus cerasus L.) (Rosaceae) cherry crops, the movement of these flies between host patches is difficult to quantify in the field. A tethered flight mill system was used in the laboratory to examine the flight behaviour of sexually mature flies exposed to different levels of conspecific contact and resource availability. A complete 2 × 2 × 3 factorial design compared the relative influence of the factors ‘context’ (crowded, isolated), ‘sex’ (female, male), and ‘resources’ (low = food only; medium = food + leaf; high = food + leaf + cherries) on flight performance measures including distance flown, net trial time, and stopping patterns. Rather than using a minimum time or distance to determine trial length, flight observations were continued for each fly until a behavioural protocol based on stopping time was met. In this protocol each successful trial was composed of three consecutive flight intervals and included a minimum of three stops lasting a combined total of 5 min. Of the 160 flies tested, 86.9% flew &lt;500 m on the flight mill. Individuals from both sexes were capable of maximum flights in the same order of magnitude, ca. 3 km on the flight mill. Distance flown was significantly influenced by ‘context’ such that crowded individuals flew &gt;1.5-fold farther than isolated individuals. Sex influenced the frequency and duration of stops made, with females stopping more often and longer than males. Although females and males in high resource treatments had the shortest net trial times, the factor ‘resources’ did not produce any highly significant main effects, but did generate significant interaction terms with the factors ‘context’ and ‘sex’, suggesting that past experience with ‘resources’ modifies individual flight behaviour. We have shown for the first time using a tethered flight mill system that R. indifferens flight behaviour is context dependent and sensitive to adult crowding. The implications of this study for improved field experiments on dispersal are discussed.</dcterms:abstract>
        <dc:title>Relative flight responses of Rhagoletis indifferens as influenced by crowding, sex, and resources</dc:title>
    </bib:Article>
    <bib:Journal rdf:about="urn:issn:1570-7458">
        <prism:volume>123</prism:volume>
        <prism:number>1</prism:number>
        <dc:title>Entomologia Experimentalis et Applicata</dc:title>
        <dc:identifier>ISSN 1570-7458</dc:identifier>
        <dc:identifier>DOI 10.1111/j.1570-7458.2007.00529.x</dc:identifier>
    </bib:Journal>
    <z:Attachment rdf:about="#item_247">
        <z:itemType>attachment</z:itemType>
        <dc:identifier>
            <dcterms:URI>
                <rdf:value>https://onlinelibrary.wiley.com/doi/full/10.1111/j.1570-7458.2007.00529.x</rdf:value>
            </dcterms:URI>
        </dc:identifier>
        <dcterms:dateSubmitted>2019-11-05 11:32:00</dcterms:dateSubmitted>
        <dc:title>Snapshot</dc:title>
        <z:linkMode>1</z:linkMode>
        <link:type>text/html</link:type>
    </z:Attachment>
    <bib:Article rdf:about="https://onlinelibrary.wiley.com/doi/abs/10.1046/j.1440-6055.2000.00167.x">
        <z:itemType>journalArticle</z:itemType>
        <dcterms:isPartOf>
            <bib:Journal>
                <prism:volume>39</prism:volume>
                <prism:number>3</prism:number>
                <dc:title>Australian Journal of Entomology</dc:title>
                <dc:identifier>ISSN 1440-6055</dc:identifier>
                <dc:identifier>DOI 10.1046/j.1440-6055.2000.00167.x</dc:identifier>
            </bib:Journal>
        </dcterms:isPartOf>
        <bib:authors>
            <rdf:Seq>
                <rdf:li>
                    <foaf:Person>
                        <foaf:surname>Dalby‐Ball</foaf:surname>
                        <foaf:givenName>Geraldene</foaf:givenName>
                    </foaf:Person>
                </rdf:li>
                <rdf:li>
                    <foaf:Person>
                        <foaf:surname>Meats*</foaf:surname>
                        <foaf:givenName>Alan</foaf:givenName>
                    </foaf:Person>
                </rdf:li>
            </rdf:Seq>
        </bib:authors>
        <link:link rdf:resource="#item_249"/>
        <dc:subject>
           <z:AutomaticTag><rdf:value>bait spray</rdf:value></z:AutomaticTag>
        </dc:subject>
        <dc:subject>
           <z:AutomaticTag><rdf:value>foraging</rdf:value></z:AutomaticTag>
        </dc:subject>
        <dc:subject>
           <z:AutomaticTag><rdf:value>fruit stripping</rdf:value></z:AutomaticTag>
        </dc:subject>
        <dc:subject>
            <z:AutomaticTag>
               <rdf:value>sterile insect technique</rdf:value>
            </z:AutomaticTag>
        </dc:subject>
        <dc:identifier>
            <dcterms:URI>
                <rdf:value>https://onlinelibrary.wiley.com/doi/abs/10.1046/j.1440-6055.2000.00167.x</rdf:value>
            </dcterms:URI>
        </dc:identifier>
        <bib:pages>201-207</bib:pages>
        <dc:date>2000</dc:date>
        <dcterms:dateSubmitted>2019-11-05 11:33:34</dcterms:dateSubmitted>
        <z:libraryCatalog>Wiley Online Library</z:libraryCatalog>
        <z:language>en</z:language>
        <dcterms:abstract>Individual flies of Bactrocera tryoni (Froggatt) were observed on potted orange trees bearing zero, one or six fruit. Results showed that behaviour depended not only on fruit abundance, but also on the sex of the fly and whether the fly was cultured or wild. Female wild flies responded to higher fruit abundance by visiting more leaves and hence tended to scan trees more thoroughly. In addition, spending more time per leaf resulted in a significant trend to spend more time per tree with increasing abundance of fruit. Taken together, these responses would be expected to lead, in natural circumstances, to an increased probability of finding fruit and a tendency to accumulate in fruiting rather than non-fruiting trees. Male wild flies tended to spend longer in trees with fruit, but this was primarily due to them spending more time per leaf rather than visiting more leaves. This response in the natural environment would be expected to lead to the accumulation of males in the same kind of places that accumulated females. Neither sex of cultured flies responded differentially to trees with differing amounts of fruit. They visited leaves at a rate similar to that of wild flies of either sex that were in trees with no fruit. However, they tended to spend much longer per leaf, thus spending more time per tree than wild flies in any of the treatments. If released sterile flies (used in sterile insect technique) behaved in a similar manner, then they would not tend to accumulate preferentially in fruiting trees as wild flies are expected to do. The pertinence of these findings to fruit stripping and spot spraying is also discussed.</dcterms:abstract>
        <dc:title>Effects of fruit abundance within a tree canopy on the behaviour of wild and cultured Queensland fruit flies, Bactrocera tryoni (Froggatt) (Diptera: Tephritidae)</dc:title>
        <z:shortTitle>Effects of fruit abundance within a tree canopy on the behaviour of wild and cultured Queensland fruit flies, Bactrocera tryoni (Froggatt) (Diptera</z:shortTitle>
    </bib:Article>
    <z:Attachment rdf:about="#item_249">
        <z:itemType>attachment</z:itemType>
        <dc:identifier>
            <dcterms:URI>
                <rdf:value>https://onlinelibrary.wiley.com/doi/full/10.1046/j.1440-6055.2000.00167.x</rdf:value>
            </dcterms:URI>
        </dc:identifier>
        <dcterms:dateSubmitted>2019-11-05 11:33:37</dcterms:dateSubmitted>
        <dc:title>Snapshot</dc:title>
        <z:linkMode>1</z:linkMode>
        <link:type>text/html</link:type>
    </z:Attachment>
    <bib:Article rdf:about="http://doi.wiley.com/10.1002/bies.20584">
        <z:itemType>journalArticle</z:itemType>
        <dcterms:isPartOf rdf:resource="urn:issn:02659247,%2015211878"/>
        <bib:authors>
            <rdf:Seq>
                <rdf:li>
                    <foaf:Person>
                        <foaf:surname>Shingleton</foaf:surname>
                        <foaf:givenName>Alexander W.</foaf:givenName>
                    </foaf:Person>
                </rdf:li>
                <rdf:li>
                    <foaf:Person>
                        <foaf:surname>Frankino</foaf:surname>
                        <foaf:givenName>W. Anthony</foaf:givenName>
                    </foaf:Person>
                </rdf:li>
                <rdf:li>
                    <foaf:Person>
                        <foaf:surname>Flatt</foaf:surname>
                        <foaf:givenName>Thomas</foaf:givenName>
                    </foaf:Person>
                </rdf:li>
                <rdf:li>
                    <foaf:Person>
                        <foaf:surname>Nijhout</foaf:surname>
                        <foaf:givenName>H. Frederik</foaf:givenName>
                    </foaf:Person>
                </rdf:li>
                <rdf:li>
                    <foaf:Person>
                        <foaf:surname>Emlen</foaf:surname>
                        <foaf:givenName>Douglas. J.</foaf:givenName>
                    </foaf:Person>
                </rdf:li>
            </rdf:Seq>
        </bib:authors>
        <link:link rdf:resource="#item_251"/>
        <dc:identifier>
            <dcterms:URI>
               <rdf:value>http://doi.wiley.com/10.1002/bies.20584</rdf:value>
            </dcterms:URI>
        </dc:identifier>
        <bib:pages>536-548</bib:pages>
        <dc:date>06/2007</dc:date>
        <dcterms:dateSubmitted>2019-12-11 04:40:03</dcterms:dateSubmitted>
        <z:libraryCatalog>DOI.org (Crossref)</z:libraryCatalog>
        <z:language>en</z:language>
        <dcterms:abstract>Among all organisms, the size of each body part or organ scales with overall body size, a phenomenon called allometry. The study of shape and form has attracted enormous interest from biologists, but the genetic, developmental and physiological mechanisms that control allometry and the proportional growth of parts have remained elusive. Recent progress in our understanding of body-size regulation provides a new synthetic framework for thinking about the mechanisms and the evolution of allometric scaling. In particular, insulin/IGF signaling, which plays major roles in longevity, diabetes and the regulation of cell, organ and body size, might also be centrally involved in regulating organismal shape. Here we review recent advances in the fields of growth regulation and endocrinology and use them to construct a developmental model of static allometry expression in insects. This model serves as the foundation for a research program that will result in a deeper understanding of the relationship between growth and form, a question that has fascinated biologists for centuries. BioEssays 29:536–548, 2007.</dcterms:abstract>
        <dc:title>Size and shape: the developmental regulation of static allometry in insects</dc:title>
        <z:shortTitle>Size and shape</z:shortTitle>
    </bib:Article>
    <bib:Journal rdf:about="urn:issn:02659247,%2015211878">
        <prism:volume>29</prism:volume>
        <prism:number>6</prism:number>
        <dc:title>BioEssays</dc:title>
        <dc:identifier>ISSN 02659247, 15211878</dc:identifier>
        <dcterms:alternative>Bioessays</dcterms:alternative>
        <dc:identifier>DOI 10.1002/bies.20584</dc:identifier>
    </bib:Journal>
    <z:Attachment rdf:about="#item_251">
        <z:itemType>attachment</z:itemType>
        <dc:title>Shingleton et al. - 2007 - Size and shape the developmental regulation of st.pdf</dc:title>
        <link:type>application/pdf</link:type>
    </z:Attachment>
    <bib:Article rdf:about="http://doi.wiley.com/10.1111/j.1558-5646.1956.tb02836.x">
        <z:itemType>journalArticle</z:itemType>
        <dcterms:isPartOf>
            <bib:Journal>
                <prism:volume>10</prism:volume>
                <prism:number>1</prism:number>
                <dc:title>Evolution</dc:title>
                <dc:identifier>ISSN 00143820</dc:identifier>
                <dcterms:alternative>Evolution</dcterms:alternative>
                <dc:identifier>DOI 10.1111/j.1558-5646.1956.tb02836.x</dc:identifier>
            </bib:Journal>
        </dcterms:isPartOf>
        <bib:authors>
            <rdf:Seq>
                <rdf:li>
                    <foaf:Person>
                        <foaf:surname>Mayr</foaf:surname>
                        <foaf:givenName>Ernst</foaf:givenName>
                    </foaf:Person>
                </rdf:li>
            </rdf:Seq>
        </bib:authors>
        <link:link rdf:resource="#item_253"/>
        <dc:identifier>
            <dcterms:URI>
                <rdf:value>http://doi.wiley.com/10.1111/j.1558-5646.1956.tb02836.x</rdf:value>
            </dcterms:URI>
        </dc:identifier>
        <bib:pages>105-108</bib:pages>
        <dc:date>03/1956</dc:date>
        <dcterms:dateSubmitted>2019-12-11 06:40:13</dcterms:dateSubmitted>
        <z:libraryCatalog>DOI.org (Crossref)</z:libraryCatalog>
        <z:language>en</z:language>
        <dc:title>Geographical character gradients and climatic adaptation</dc:title>
    </bib:Article>
    <z:Attachment rdf:about="#item_253">
        <z:itemType>attachment</z:itemType>
        <dc:title>Mayr - 1956 - GEOGRAPHICAL CHARACTER GRADIENTS AND CLIMATIC ADAP.pdf</dc:title>
        <link:type>application/pdf</link:type>
    </z:Attachment>
    <bib:Article rdf:about="http://www.nrcresearchpress.com/doi/10.1139/f2012-072">
        <z:itemType>journalArticle</z:itemType>
        <dcterms:isPartOf rdf:resource="urn:issn:0706-652X,%201205-7533"/>
        <bib:authors>
            <rdf:Seq>
                <rdf:li>
                    <foaf:Person>
                        <foaf:surname>Lloyd-Jones</foaf:surname>
                        <foaf:givenName>Luke R.</foaf:givenName>
                    </foaf:Person>
                </rdf:li>
                <rdf:li>
                    <foaf:Person>
                        <foaf:surname>Wang</foaf:surname>
                        <foaf:givenName>You-Gan</foaf:givenName>
                    </foaf:Person>
                </rdf:li>
                <rdf:li>
                    <foaf:Person>
                        <foaf:surname>Courtney</foaf:surname>
                        <foaf:givenName>Anthony J.</foaf:givenName>
                    </foaf:Person>
                </rdf:li>
                <rdf:li>
                    <foaf:Person>
                        <foaf:surname>Prosser</foaf:surname>
                        <foaf:givenName>Andrew J.</foaf:givenName>
                    </foaf:Person>
                </rdf:li>
                <rdf:li>
                    <foaf:Person>
                        <foaf:surname>Montgomery</foaf:surname>
                        <foaf:givenName>Steven S.</foaf:givenName>
                    </foaf:Person>
                </rdf:li>
            </rdf:Seq>
        </bib:authors>
        <bib:editors>
            <rdf:Seq>
                <rdf:li>
                    <foaf:Person>
                        <foaf:surname>Chen</foaf:surname>
                        <foaf:givenName>Yong</foaf:givenName>
                    </foaf:Person>
                </rdf:li>
            </rdf:Seq>
        </bib:editors>
        <link:link rdf:resource="#item_255"/>
        <dc:identifier>
            <dcterms:URI>
                <rdf:value>http://www.nrcresearchpress.com/doi/10.1139/f2012-072</rdf:value>
            </dcterms:URI>
        </dc:identifier>
        <bib:pages>1525-1538</bib:pages>
        <dc:date>09/2012</dc:date>
        <dcterms:dateSubmitted>2019-12-11 06:44:28</dcterms:dateSubmitted>
        <z:libraryCatalog>DOI.org (Crossref)</z:libraryCatalog>
        <z:language>en</z:language>
        <dcterms:abstract>The growth of the Australian eastern king prawn (Melicertus plebejus) is understood in greater detail by quantifying the latitudinal effect. The latitudinal effect is the change in the species’ growth rate during migration. Mark–recapture data (N = 1635, latitude 22.21°S–34.00°S) presents northerly movement of the eastern king prawn, with New South Wales prawns showing substantial average movement of 140 km (standard deviation: 176 km) north. A generalized von Bertalanffy growth model framework is used to incorporate the latitudinal effect together with the canonical seasonal effect. Applying this method to eastern king prawn mark–recapture data guarantees consistent estimates for the latitudinal and seasonal effects. For M. plebejus, it was found that growth rate peaks on 25 and 29 January for males and females, respectively; is at a minimum on 27 and 31 July, respectively; and that the shape parameter, k (per year), changes by –0.0236 and –0.0556 every 1 degree of latitude south increase for males and females, respectively.</dcterms:abstract>
        <dc:title>Latitudinal and seasonal effects on growth of the Australian eastern king prawn ( &lt;i&gt;Melicertus plebejus&lt;/i&gt; )</dc:title>
    </bib:Article>
    <bib:Journal rdf:about="urn:issn:0706-652X,%201205-7533">
        <prism:volume>69</prism:volume>
        <prism:number>9</prism:number>
        <dc:title>Canadian Journal of Fisheries and Aquatic Sciences</dc:title>
        <dc:identifier>ISSN 0706-652X, 1205-7533</dc:identifier>
        <dcterms:alternative>Can. J. Fish. Aquat. Sci.</dcterms:alternative>
        <dc:identifier>DOI 10.1139/f2012-072</dc:identifier>
    </bib:Journal>
    <z:Attachment rdf:about="#item_255">
        <z:itemType>attachment</z:itemType>
        <dc:title>Lloyd-Jones et al. - 2012 - Latitudinal and seasonal effects on growth of the .pdf</dc:title>
        <link:type>application/pdf</link:type>
    </z:Attachment>
    <bib:Document rdf:about="https://rooms.cablecourtmotel.co.nz/Bookings/ShowBriefPrices.aspx">
        <z:itemType>webpage</z:itemType>
        <dcterms:isPartOf>
           <z:Website></z:Website>
        </dcterms:isPartOf>
        <link:link rdf:resource="#item_258"/>
        <dc:identifier>
            <dcterms:URI>
                <rdf:value>https://rooms.cablecourtmotel.co.nz/Bookings/ShowBriefPrices.aspx</rdf:value>
            </dcterms:URI>
        </dc:identifier>
        <dcterms:dateSubmitted>2019-12-12 08:01:18</dcterms:dateSubmitted>
        <dc:title>Cable Court Motel</dc:title>
    </bib:Document>
    <z:Attachment rdf:about="#item_258">
        <z:itemType>attachment</z:itemType>
        <dc:identifier>
            <dcterms:URI>
                <rdf:value>https://rooms.cablecourtmotel.co.nz/Bookings/ShowBriefPrices.aspx</rdf:value>
            </dcterms:URI>
        </dc:identifier>
        <dcterms:dateSubmitted>2019-12-12 08:01:20</dcterms:dateSubmitted>
        <dc:title>Cable Court Motel</dc:title>
        <z:linkMode>1</z:linkMode>
        <link:type>text/html</link:type>
    </z:Attachment>
    <bib:Article rdf:about="https://www.jstor.org/stable/10.2307/2344614?origin=crossref">
        <z:itemType>journalArticle</z:itemType>
        <dcterms:isPartOf rdf:resource="urn:issn:00359238"/>
        <bib:authors>
            <rdf:Seq>
                <rdf:li>
                    <foaf:Person>
                        <foaf:surname>Nelder</foaf:surname>
                        <foaf:givenName>J. A.</foaf:givenName>
                    </foaf:Person>
                </rdf:li>
                <rdf:li>
                    <foaf:Person>
                        <foaf:surname>Wedderburn</foaf:surname>
                        <foaf:givenName>R. W. M.</foaf:givenName>
                    </foaf:Person>
                </rdf:li>
            </rdf:Seq>
        </bib:authors>
        <link:link rdf:resource="#item_259"/>
        <dc:identifier>
            <dcterms:URI>
                <rdf:value>https://www.jstor.org/stable/10.2307/2344614?origin=crossref</rdf:value>
            </dcterms:URI>
        </dc:identifier>
        <bib:pages>370</bib:pages>
        <dc:date>1972</dc:date>
        <dcterms:dateSubmitted>2020-02-27 04:19:40</dcterms:dateSubmitted>
        <z:libraryCatalog>DOI.org (Crossref)</z:libraryCatalog>
        <z:language>en</z:language>
        <dcterms:abstract>The techniqueofiterativwe eightedlinearregressiocnan be usedto obtain maximumlikelihoodestimateosf theparameterws ithobservationdsistributedaccordingto someexponentiaflamilyand systematiecffecttshatcan bemadelinearbya suitabletransformatioAn.generalizatioonftheanalysis ofvarianceis givenforthesemodelsusinglog-likelihoodsT.hesegeneralized linearmodelsareillustratebdyexamplesrelatingto fourdistributiontsh; e Normal,Binomial(probitanalysise, tc.),Poisson(contingenctyables)and gamma(variancecomponents). The implicationosf the approachin designingstatisticscoursesare discussed.</dcterms:abstract>
        <dc:title>Generalized Linear Models</dc:title>
    </bib:Article>
    <bib:Journal rdf:about="urn:issn:00359238">
        <prism:volume>135</prism:volume>
        <prism:number>3</prism:number>
        <dc:title>Journal of the Royal Statistical Society. Series A (General)</dc:title>
        <dc:identifier>ISSN 00359238</dc:identifier>
        <dcterms:alternative>Journal of the Royal Statistical Society. Series A (General)</dcterms:alternative>
        <dc:identifier>DOI 10.2307/2344614</dc:identifier>
    </bib:Journal>
    <z:Attachment rdf:about="#item_259">
        <z:itemType>attachment</z:itemType>
        <dc:title>Nelder and Wedderburn - 1972 - Generalized Linear Models.pdf</dc:title>
        <link:type>application/pdf</link:type>
    </z:Attachment>
    <bib:Article rdf:about="http://atm.amegroups.com/article/view/9706/10561">
        <z:itemType>journalArticle</z:itemType>
        <dcterms:isPartOf rdf:resource="urn:issn:23055839,%2023055847"/>
        <bib:authors>
            <rdf:Seq>
                <rdf:li>
                    <foaf:Person>
                        <foaf:surname>Zhang</foaf:surname>
                        <foaf:givenName>Zhongheng</foaf:givenName>
                    </foaf:Person>
                </rdf:li>
            </rdf:Seq>
        </bib:authors>
        <link:link rdf:resource="#item_264"/>
        <dc:identifier>
            <dcterms:URI>
                <rdf:value>http://atm.amegroups.com/article/view/9706/10561</rdf:value>
            </dcterms:URI>
        </dc:identifier>
        <bib:pages>136-136</bib:pages>
        <dc:date>04/2016</dc:date>
        <dcterms:dateSubmitted>2020-02-27 05:39:23</dcterms:dateSubmitted>
        <z:libraryCatalog>DOI.org (Crossref)</z:libraryCatalog>
        <z:language>en</z:language>
        <dcterms:abstract>While purposeful selection is performed partly by software and partly by hand, the stepwise and best subset approaches are automatically performed by software. Two R functions stepAIC() and bestglm() are well designed for stepwise and best subset regression, respectively. The stepAIC() function begins with a full or null model, and methods for stepwise regression can be specified in the direction argument with character values “forward”, “backward” and “both”. The bestglm() function begins with a data frame containing explanatory variables and response variables. The response variable should be in the last column. Varieties of goodness-offit criteria can be specified in the IC argument. The Bayesian information criterion (BIC) usually results in more parsimonious model than the Akaike information criterion.</dcterms:abstract>
        <dc:title>Variable selection with stepwise and best subset approaches</dc:title>
    </bib:Article>
    <bib:Journal rdf:about="urn:issn:23055839,%2023055847">
        <prism:volume>4</prism:volume>
        <prism:number>7</prism:number>
        <dc:title>Annals of Translational Medicine</dc:title>
        <dc:identifier>ISSN 23055839, 23055847</dc:identifier>
        <dcterms:alternative>Ann. Transl. Med.</dcterms:alternative>
        <dc:identifier>DOI 10.21037/atm.2016.03.35</dc:identifier>
    </bib:Journal>
    <z:Attachment rdf:about="#item_264">
        <z:itemType>attachment</z:itemType>
        <dc:title>Zhang - 2016 - Variable selection with stepwise and best subset a.pdf</dc:title>
        <link:type>application/pdf</link:type>
    </z:Attachment>
    <bib:Article rdf:about="https://academic.oup.com/ee/article/19/5/1491/2962244">
        <z:itemType>journalArticle</z:itemType>
        <dcterms:isPartOf rdf:resource="urn:issn:0046-225X"/>
        <bib:authors>
            <rdf:Seq>
                <rdf:li>
                    <foaf:Person>
                        <foaf:surname>Sivinski</foaf:surname>
                        <foaf:givenName>J. M.</foaf:givenName>
                    </foaf:Person>
                </rdf:li>
                <rdf:li>
                    <foaf:Person>
                        <foaf:surname>Calkins</foaf:surname>
                        <foaf:givenName>C. O.</foaf:givenName>
                    </foaf:Person>
                </rdf:li>
            </rdf:Seq>
        </bib:authors>
        <link:link rdf:resource="#item_270"/>
        <dc:identifier>
            <dcterms:URI>
                <rdf:value>https://academic.oup.com/ee/article/19/5/1491/2962244</rdf:value>
            </dcterms:URI>
        </dc:identifier>
        <bib:pages>1491-1495</bib:pages>
        <dc:date>1990/10/01</dc:date>
        <dc:description>Publisher: Oxford Academic</dc:description>
        <dcterms:dateSubmitted>2020-03-22 23:21:58</dcterms:dateSubmitted>
        <z:libraryCatalog>academic.oup.com</z:libraryCatalog>
        <z:language>en</z:language>
        <dcterms:abstract>Female Caribbean fruit flies, Anastrepha suspensa (Loew), eclosed before males in field-collected and laboratory-reared samples. This dimorphism is due to more</dcterms:abstract>
        <dc:title>Sexually Dimorphic Developmental Rates in the Caribbean Fruit Fly (Diptera: Tephritidae)</dc:title>
        <z:shortTitle>Sexually Dimorphic Developmental Rates in the Caribbean Fruit Fly (Diptera</z:shortTitle>
    </bib:Article>
    <bib:Journal rdf:about="urn:issn:0046-225X">
        <prism:volume>19</prism:volume>
        <prism:number>5</prism:number>
        <dc:title>Environmental Entomology</dc:title>
        <dc:identifier>ISSN 0046-225X</dc:identifier>
        <dcterms:alternative>Environ Entomol</dcterms:alternative>
        <dc:identifier>DOI 10.1093/ee/19.5.1491</dc:identifier>
    </bib:Journal>
    <z:Attachment rdf:about="#item_270">
        <z:itemType>attachment</z:itemType>
        <dc:identifier>
            <dcterms:URI>
                <rdf:value>https://academic.oup.com/ee/article-abstract/19/5/1491/2962244</rdf:value>
            </dcterms:URI>
        </dc:identifier>
        <dcterms:dateSubmitted>2020-03-22 23:22:05</dcterms:dateSubmitted>
        <dc:title>Snapshot</dc:title>
        <z:linkMode>1</z:linkMode>
        <link:type>text/html</link:type>
    </z:Attachment>
    <bib:Article rdf:about="https://www.ncbi.nlm.nih.gov/pmc/articles/PMC5016648/">
        <z:itemType>journalArticle</z:itemType>
        <dcterms:isPartOf rdf:resource="urn:issn:2045-7758"/>
        <bib:authors>
            <rdf:Seq>
                <rdf:li>
                    <foaf:Person>
                        <foaf:surname>Bujan</foaf:surname>
                        <foaf:givenName>Jelena</foaf:givenName>
                    </foaf:Person>
                </rdf:li>
                <rdf:li>
                    <foaf:Person>
                        <foaf:surname>Yanoviak</foaf:surname>
                        <foaf:givenName>Stephen P.</foaf:givenName>
                    </foaf:Person>
                </rdf:li>
                <rdf:li>
                    <foaf:Person>
                        <foaf:surname>Kaspari</foaf:surname>
                        <foaf:givenName>Michael</foaf:givenName>
                    </foaf:Person>
                </rdf:li>
            </rdf:Seq>
        </bib:authors>
        <link:link rdf:resource="#item_273"/>
        <link:link rdf:resource="#item_272"/>
        <dc:identifier>
            <dcterms:URI>
                <rdf:value>https://www.ncbi.nlm.nih.gov/pmc/articles/PMC5016648/</rdf:value>
            </dcterms:URI>
        </dc:identifier>
        <bib:pages>6282-6291</bib:pages>
        <dc:date>2016-8-08</dc:date>
        <dc:description>PMID: 27648242
PMCID: PMC5016648</dc:description>
        <dcterms:dateSubmitted>2020-03-24 03:27:25</dcterms:dateSubmitted>
        <z:libraryCatalog>PubMed Central</z:libraryCatalog>
        <dcterms:abstract>Desiccation resistance, the ability of an organism to reduce water loss, is an essential trait in arid habitats. Drought frequency in tropical regions is predicted to increase with climate change, and small ectotherms are often under a strong desiccation risk. We tested hypotheses regarding the underexplored desiccation potential of tropical insects. We measured desiccation resistance in 82 ant species from a Panama rainforest by recording the time ants can survive desiccation stress. Species' desiccation resistance ranged from 0.7 h to 97.9 h. We tested the desiccation adaptation hypothesis, which predicts higher desiccation resistance in habitats with higher vapor pressure deficit (VPD) – the drying power of the air. In a Panama rainforest, canopy microclimates averaged a VPD of 0.43 kPa, compared to a VPD of 0.05 kPa in the understory. Canopy ants averaged desiccation resistances 2.8 times higher than the understory ants. We tested a number of mechanisms to account for desiccation resistance. Smaller insects should desiccate faster given their higher surface area to volume ratio. Desiccation resistance increased with ant mass, and canopy ants averaged 16% heavier than the understory ants. A second way to increase desiccation resistance is to carry more water. Water content was on average 2.5% higher in canopy ants, but total water content was not a good predictor of ant desiccation resistance or critical thermal maximum (CT
max), a measure of an ant's thermal tolerance. In canopy ants, desiccation resistance and CT
max were inversely related, suggesting a tradeoff, while the two were positively correlated in understory ants. This is the first community level test of desiccation adaptation hypothesis in tropical insects. Tropical forests do contain desiccation‐resistant species, and while we cannot predict those simply based on their body size, high levels of desiccation resistance are always associated with the tropical canopy.</dcterms:abstract>
        <dc:title>Desiccation resistance in tropical insects: causes and mechanisms underlying variability in a Panama ant community</dc:title>
        <z:shortTitle>Desiccation resistance in tropical insects</z:shortTitle>
    </bib:Article>
    <bib:Journal rdf:about="urn:issn:2045-7758">
        <prism:volume>6</prism:volume>
        <prism:number>17</prism:number>
        <dc:title>Ecology and Evolution</dc:title>
        <dc:identifier>ISSN 2045-7758</dc:identifier>
        <dcterms:alternative>Ecol Evol</dcterms:alternative>
        <dc:identifier>DOI 10.1002/ece3.2355</dc:identifier>
    </bib:Journal>
    <z:Attachment rdf:about="#item_273">
        <z:itemType>attachment</z:itemType>
        <dc:identifier>
            <dcterms:URI>
                <rdf:value>https://www.ncbi.nlm.nih.gov/pmc/articles/PMC5016648/pdf/ECE3-6-6282.pdf</rdf:value>
            </dcterms:URI>
        </dc:identifier>
        <dcterms:dateSubmitted>2020-03-24 03:27:29</dcterms:dateSubmitted>
        <dc:title>PubMed Central Full Text PDF</dc:title>
        <z:linkMode>1</z:linkMode>
        <link:type>application/pdf</link:type>
    </z:Attachment>
    <z:Attachment rdf:about="#item_272">
        <z:itemType>attachment</z:itemType>
        <dc:identifier>
            <dcterms:URI>
                <rdf:value>https://www.ncbi.nlm.nih.gov/pmc/articles/PMC5016648/</rdf:value>
            </dcterms:URI>
        </dc:identifier>
        <dcterms:dateSubmitted>2020-03-24 03:27:25</dcterms:dateSubmitted>
        <dc:title>PubMed Central Link</dc:title>
        <z:linkMode>3</z:linkMode>
        <link:type>text/html</link:type>
    </z:Attachment>
    <bib:Article rdf:about="#item_275">
        <z:itemType>journalArticle</z:itemType>
        <dcterms:isPartOf>
           <bib:Journal></bib:Journal>
        </dcterms:isPartOf>
        <bib:authors>
            <rdf:Seq>
                <rdf:li>
                    <foaf:Person>
                        <foaf:surname>Hulthen</foaf:surname>
                        <foaf:givenName>Andrew D</foaf:givenName>
                    </foaf:Person>
                </rdf:li>
                <rdf:li>
                    <foaf:Person>
                        <foaf:surname>Clarke</foaf:surname>
                        <foaf:givenName>Anthony R</foaf:givenName>
                    </foaf:Person>
                </rdf:li>
            </rdf:Seq>
        </bib:authors>
        <link:link rdf:resource="#item_274"/>
        <bib:pages>18</bib:pages>
        <z:libraryCatalog>Zotero</z:libraryCatalog>
        <z:language>en</z:language>
        <dc:title>THE INFLUENCE OF SOIL MOISTURE ON BACTROCERA TRYONI (FROGGATT) (DIPTERA: TEPHRITIDAE) PUPAE</dc:title>
    </bib:Article>
    <z:Attachment rdf:about="#item_274">
        <z:itemType>attachment</z:itemType>
        <dc:identifier>
            <dcterms:URI>
               <rdf:value>https://eprints.qut.edu.au/22452/1/22452.pdf</rdf:value>
            </dcterms:URI>
        </dc:identifier>
        <dcterms:dateSubmitted>2020-03-24 04:46:11</dcterms:dateSubmitted>
        <dc:title>Hulthen and Clarke - THE INFLUENCE OF SOIL MOISTURE ON BACTROCERA TRYON.pdf</dc:title>
        <z:linkMode>1</z:linkMode>
        <link:type>application/pdf</link:type>
    </z:Attachment>
    <bib:Article rdf:about="https://onlinelibrary.wiley.com/doi/abs/10.1111/j.1440-6055.2006.00518.x">
        <z:itemType>journalArticle</z:itemType>
        <dcterms:isPartOf>
            <bib:Journal>
                <prism:volume>45</prism:volume>
                <prism:number>1</prism:number>
                <dc:title>Australian Journal of Entomology</dc:title>
                <dc:identifier>ISSN 1440-6055</dc:identifier>
                <dc:identifier>DOI 10.1111/j.1440-6055.2006.00518.x</dc:identifier>
            </bib:Journal>
        </dcterms:isPartOf>
        <bib:authors>
            <rdf:Seq>
                <rdf:li>
                    <foaf:Person>
                        <foaf:surname>Hulthen</foaf:surname>
                        <foaf:givenName>Andrew D.</foaf:givenName>
                    </foaf:Person>
                </rdf:li>
                <rdf:li>
                    <foaf:Person>
                        <foaf:surname>Clarke</foaf:surname>
                        <foaf:givenName>Anthony R.</foaf:givenName>
                    </foaf:Person>
                </rdf:li>
            </rdf:Seq>
        </bib:authors>
        <link:link rdf:resource="#item_278"/>
        <link:link rdf:resource="#item_277"/>
        <dc:subject>
            <z:AutomaticTag>
               <rdf:value>abiotic mortality</rdf:value>
            </z:AutomaticTag>
        </dc:subject>
        <dc:subject>
            <z:AutomaticTag>
               <rdf:value>population modelling</rdf:value>
            </z:AutomaticTag>
        </dc:subject>
        <dc:subject>
           <z:AutomaticTag><rdf:value>Q-fly</rdf:value></z:AutomaticTag>
        </dc:subject>
        <dc:identifier>
            <dcterms:URI>
                <rdf:value>https://onlinelibrary.wiley.com/doi/abs/10.1111/j.1440-6055.2006.00518.x</rdf:value>
            </dcterms:URI>
        </dc:identifier>
        <bib:pages>16-19</bib:pages>
        <dc:date>2006</dc:date>
        <dc:description>_eprint: https://onlinelibrary.wiley.com/doi/pdf/10.1111/j.1440-6055.2006.00518.x</dc:description>
        <dcterms:dateSubmitted>2020-03-24 04:47:17</dcterms:dateSubmitted>
        <z:libraryCatalog>Wiley Online Library</z:libraryCatalog>
        <z:language>en</z:language>
        <dcterms:abstract>Larvae of the Queensland fruit fly, Bactrocera tryoni, pupate in the soil, but the influence of soil variables on B. tryoni pupal mortality is not known. For other tropical tephritid species, soil moisture has been identified as a major pupal mortality factor. In the laboratory, we tested the effects of soil moisture and soil type on pupal survival through a factorial experiment which used three soil types (loamy sand, loam, sandy clay) and seven soil moisture levels (0%, 10%, 25%, 50%, 75%, 90% and 100%). Minor, but significant, differences in pupal mortality were observed between the soil types, but the most significant factor affecting pupae was extremes of soil moisture. Eighty-five percent pupal mortality occurred at 0% soil moisture and 30% mortality at 100% soil moisture: very low levels of mortality occurred at all intermediate levels. We detected a significant interaction between soil type and moisture level but cannot explain it. In a follow-up experiment, we demonstrated that prepupal wandering larvae of B. tryoni could discriminate between different moisture levels, with significantly greater pupation in loam soil at 75% soil moisture than at either 0% or 100% soil moisture. Results are used to modify a pupal mortality/soil moisture equation used in a recently published DYMEX model of B. tryoni population dynamics.</dcterms:abstract>
        <dc:title>The influence of soil type and moisture on pupal survival of Bactrocera tryoni (Froggatt) (Diptera: Tephritidae)</dc:title>
        <z:shortTitle>The influence of soil type and moisture on pupal survival of Bactrocera tryoni (Froggatt) (Diptera</z:shortTitle>
    </bib:Article>
    <z:Attachment rdf:about="#item_278">
        <z:itemType>attachment</z:itemType>
        <dc:identifier>
            <dcterms:URI>
               <rdf:value>https://eprints.qut.edu.au/22452/1/22452.pdf</rdf:value>
            </dcterms:URI>
        </dc:identifier>
        <dcterms:dateSubmitted>2020-03-24 04:47:23</dcterms:dateSubmitted>
        <dc:title>Full Text</dc:title>
        <z:linkMode>1</z:linkMode>
        <link:type>application/pdf</link:type>
    </z:Attachment>
    <z:Attachment rdf:about="#item_277">
        <z:itemType>attachment</z:itemType>
        <dc:identifier>
            <dcterms:URI>
                <rdf:value>https://onlinelibrary.wiley.com/doi/abs/10.1111/j.1440-6055.2006.00518.x</rdf:value>
            </dcterms:URI>
        </dc:identifier>
        <dcterms:dateSubmitted>2020-03-24 04:47:21</dcterms:dateSubmitted>
        <dc:title>Snapshot</dc:title>
        <z:linkMode>1</z:linkMode>
        <link:type>text/html</link:type>
    </z:Attachment>
    <bib:Article rdf:about="#item_283">
        <z:itemType>journalArticle</z:itemType>
        <dcterms:isPartOf>
            <bib:Journal>
               <prism:volume>1</prism:volume><dc:title>Radical Review</dc:title>
            </bib:Journal>
        </dcterms:isPartOf>
        <bib:authors>
            <rdf:Seq>
                <rdf:li>
                    <foaf:Person>
                        <foaf:surname>Allen</foaf:surname>
                        <foaf:givenName>Joel Asaph</foaf:givenName>
                    </foaf:Person>
                </rdf:li>
            </rdf:Seq>
        </bib:authors>
        <bib:pages>108-140</bib:pages>
        <dc:date>1877</dc:date>
        <dc:title>The influence of physical conditions in the genesis of species</dc:title>
    </bib:Article>
    <bib:Data rdf:about="https://www.R-project.org/">
        <z:itemType>computerProgram</z:itemType>
        <dc:publisher>
            <foaf:Organization>
                <vcard:adr>
                    <vcard:Address>
                       <vcard:locality>Vienna, Austria</vcard:locality>
                    </vcard:Address>
                </vcard:adr>
                <foaf:name>R Foundation   for Statistical Computing</foaf:name>
            </foaf:Organization>
        </dc:publisher>
        <z:programmers>
            <rdf:Seq>
                <rdf:li>
                    <foaf:Person>
                       <foaf:surname>R Core Team</foaf:surname>
                    </foaf:Person>
                </rdf:li>
            </rdf:Seq>
        </z:programmers>
        <dc:identifier>
            <dcterms:URI>
               <rdf:value>https://www.R-project.org/</rdf:value>
            </dcterms:URI>
        </dc:identifier>
        <dc:date>2019</dc:date>
        <dc:title>R: A language and environment for statistical computing.</dc:title>
    </bib:Data>
    <bib:Data rdf:about="https://CRAN.R-project.org/package=ggpubr">
        <z:itemType>computerProgram</z:itemType>
        <z:programmers>
            <rdf:Seq>
                <rdf:li>
                    <foaf:Person>
                        <foaf:surname>Kassambara</foaf:surname>
                        <foaf:givenName>Alboukadel</foaf:givenName>
                    </foaf:Person>
                </rdf:li>
            </rdf:Seq>
        </z:programmers>
        <dc:identifier>
            <dcterms:URI>
               <rdf:value>https://CRAN.R-project.org/package=ggpubr</rdf:value>
            </dcterms:URI>
        </dc:identifier>
        <dc:date>2019</dc:date>
        <dc:title>ggpubr: 'ggplot2' Based Publication Ready Plots</dc:title>
    </bib:Data>
    <bib:Data rdf:about="https://CRAN.R-project.org/package=gridExtra">
        <z:itemType>computerProgram</z:itemType>
        <z:programmers>
            <rdf:Seq>
                <rdf:li>
                    <foaf:Person>
                        <foaf:surname>Auguie</foaf:surname>
                        <foaf:givenName>Baptiste</foaf:givenName>
                    </foaf:Person>
                </rdf:li>
            </rdf:Seq>
        </z:programmers>
        <dc:identifier>
            <dcterms:URI>
               <rdf:value>https://CRAN.R-project.org/package=gridExtra</rdf:value>
            </dcterms:URI>
        </dc:identifier>
        <dc:date>2017</dc:date>
        <dc:title>gridExtra: Miscellaneous Functions for &quot;Grid&quot; Graphics</dc:title>
    </bib:Data>
    <bib:Data rdf:about="https://CRAN.R-project.org/package=dplyr">
        <z:itemType>computerProgram</z:itemType>
        <z:programmers>
            <rdf:Seq>
                <rdf:li>
                    <foaf:Person>
                       <foaf:surname>Hadley Wickham</foaf:surname>
                    </foaf:Person>
                </rdf:li>
                <rdf:li>
                    <foaf:Person>
                       <foaf:surname>Romain François</foaf:surname>
                    </foaf:Person>
                </rdf:li>
                <rdf:li>
                    <foaf:Person>
                       <foaf:surname>Lionel Henry</foaf:surname>
                    </foaf:Person>
                </rdf:li>
                <rdf:li>
                    <foaf:Person>
                       <foaf:surname>Kirill Müller</foaf:surname>
                    </foaf:Person>
                </rdf:li>
            </rdf:Seq>
        </z:programmers>
        <dc:identifier>
            <dcterms:URI>
               <rdf:value>https://CRAN.R-project.org/package=dplyr</rdf:value>
            </dcterms:URI>
        </dc:identifier>
        <dc:date>2019</dc:date>
        <dc:title>dplyr: A Grammar of Data Manipulation</dc:title>
    </bib:Data>
    <bib:Book rdf:about="urn:isbn:ISBN%200-387-95457-0">
        <z:itemType>book</z:itemType>
        <dc:publisher>
            <foaf:Organization>
                <vcard:adr>
                    <vcard:Address>
                       <vcard:locality>New York</vcard:locality>
                    </vcard:Address>
                </vcard:adr>
                <foaf:name>Springer</foaf:name>
            </foaf:Organization>
        </dc:publisher>
        <bib:authors>
            <rdf:Seq>
                <rdf:li>
                    <foaf:Person>
                       <foaf:surname>W. N. Venables</foaf:surname>
                    </foaf:Person>
                </rdf:li>
                <rdf:li>
                    <foaf:Person>
                       <foaf:surname>B. D. Ripley</foaf:surname>
                    </foaf:Person>
                </rdf:li>
            </rdf:Seq>
        </bib:authors>
        <dc:identifier>
            <dcterms:URI>
               <rdf:value>http://www.stats.ox.ac.uk/pub/MASS4</rdf:value>
            </dcterms:URI>
        </dc:identifier>
        <prism:edition>Fourth</prism:edition>
        <dc:identifier>ISBN ISBN 0-387-95457-0</dc:identifier>
        <dc:date>2002</dc:date>
        <dc:title>Modern Applied Statistics with S</dc:title>
    </bib:Book>
    <bib:Article rdf:about="https://rmets.onlinelibrary.wiley.com/doi/10.1002/joc.5086">
        <z:itemType>journalArticle</z:itemType>
        <dcterms:isPartOf>
            <bib:Journal>
                <prism:volume>37</prism:volume>
                <prism:number>12</prism:number>
                <dc:title>International Journal of Climatology</dc:title>
                <dc:identifier>ISSN 1097-0088</dc:identifier>
                <dc:identifier>DOI 10.1002/joc.5086</dc:identifier>
            </bib:Journal>
        </dcterms:isPartOf>
        <bib:authors>
            <rdf:Seq>
                <rdf:li>
                    <foaf:Person>
                        <foaf:surname>Fick</foaf:surname>
                        <foaf:givenName>Stephen E.</foaf:givenName>
                    </foaf:Person>
                </rdf:li>
                <rdf:li>
                    <foaf:Person>
                        <foaf:surname>Hijmans</foaf:surname>
                        <foaf:givenName>Robert J.</foaf:givenName>
                    </foaf:Person>
                </rdf:li>
            </rdf:Seq>
        </bib:authors>
        <link:link rdf:resource="#item_291"/>
        <dc:identifier>
            <dcterms:URI>
                <rdf:value>https://rmets.onlinelibrary.wiley.com/doi/10.1002/joc.5086</rdf:value>
            </dcterms:URI>
        </dc:identifier>
        <bib:pages>4302-4315</bib:pages>
        <dc:date>2017/10/01</dc:date>
        <dc:description>Publisher: John Wiley &amp; Sons, Ltd</dc:description>
        <dcterms:dateSubmitted>2020-05-22 07:11:11</dcterms:dateSubmitted>
        <z:libraryCatalog>rmets.onlinelibrary.wiley.com</z:libraryCatalog>
        <z:language>en</z:language>
        <dcterms:abstract>We created a new global dataset of spatially interpolated monthly climate data at a 1 km2 resolution, including monthly temperature, precipitation, solar radiation, vapor pressure and wind speed. Int...</dcterms:abstract>
        <dc:title>WorldClim 2: new 1‐km spatial resolution climate surfaces for global land areas</dc:title>
        <z:shortTitle>WorldClim 2</z:shortTitle>
    </bib:Article>
    <z:Attachment rdf:about="#item_291">
        <z:itemType>attachment</z:itemType>
        <dc:identifier>
            <dcterms:URI>
                <rdf:value>https://rmets.onlinelibrary.wiley.com/doi/epdf/10.1002/joc.5086</rdf:value>
            </dcterms:URI>
        </dc:identifier>
        <dcterms:dateSubmitted>2020-05-22 07:11:17</dcterms:dateSubmitted>
        <dc:title>Snapshot</dc:title>
        <z:linkMode>1</z:linkMode>
        <link:type>text/html</link:type>
    </z:Attachment>
    <z:Collection rdf:about="#collection_7">
        <dc:title>asymmetry</dc:title>
        <dcterms:hasPart rdf:resource="http://doi.wiley.com/10.1111/j.1440-6055.2005.00469.x"/>
        <dcterms:hasPart rdf:resource="http://www.nature.com/articles/hdy199251"/>
        <dcterms:hasPart rdf:resource="https://linkinghub.elsevier.com/retrieve/pii/0269749193901199"/>
        <dcterms:hasPart rdf:resource="#item_144"/>
        <dcterms:hasPart rdf:resource="https://linkinghub.elsevier.com/retrieve/pii/S0169534799017887"/>
        <dcterms:hasPart rdf:resource="http://doi.wiley.com/10.1111/j.1558-5646.1998.tb02017.x"/>
        <dcterms:hasPart rdf:resource="https://academic.oup.com/ee/article-lookup/doi/10.1603/0046-225X-31.6.965"/>
        <dcterms:hasPart rdf:resource="https://onlinelibrary.wiley.com/doi/abs/10.1111/j.1558-5646.1962.tb03206.x"/>
        <dcterms:hasPart rdf:resource="https://onlinelibrary.wiley.com/doi/abs/10.1046/j.1439-0310.2002.00814.x"/>
        <dcterms:hasPart rdf:resource="https://linkinghub.elsevier.com/retrieve/pii/S1470160X13000988"/>
    </z:Collection>
    <z:Collection rdf:about="#collection_6">
        <dc:title>body size &amp; precipitation</dc:title>
        <dcterms:hasPart rdf:resource="http://doi.wiley.com/10.1111/1744-7917.12027"/>
        <dcterms:hasPart rdf:resource="http://doi.wiley.com/10.1111/j.0014-3820.2003.tb00304.x"/>
        <dcterms:hasPart rdf:resource="http://doi.wiley.com/10.1111/j.1365-2699.2012.02710.x"/>
        <dcterms:hasPart rdf:resource="https://academic.oup.com/aesa/article-lookup/doi/10.1603/AN14011"/>
        <dcterms:hasPart rdf:resource="https://linkinghub.elsevier.com/retrieve/pii/S1567134810000080"/>
        <dcterms:hasPart rdf:resource="https://www.jstor.org/stable/25473434"/>
        <dcterms:hasPart rdf:resource="https://onlinelibrary.wiley.com/doi/abs/10.1034/j.1600-0587.2003.03479.x"/>
        <dcterms:hasPart rdf:resource="#item_136"/>
        <dcterms:hasPart rdf:resource="http://www.sciencemag.org/cgi/doi/10.1126/science.1061967"/>
        <dcterms:hasPart rdf:resource="https://onlinelibrary.wiley.com/doi/abs/10.1046/j.1472-4642.1999.00046.x"/>
        <dcterms:hasPart rdf:resource="https://www.jstor.org/stable/25084877"/>
        <dcterms:hasPart rdf:resource="https://www.jstor.org/stable/25085267"/>
        <dcterms:hasPart rdf:resource="#item_220"/>
        <dcterms:hasPart rdf:resource="https://www.jstor.org/stable/3544943"/>
        <dcterms:hasPart rdf:resource="https://www.ncbi.nlm.nih.gov/pmc/articles/PMC5633917/"/>
        <dcterms:hasPart rdf:resource="https://journals.plos.org/plosone/article?id=10.1371/journal.pone.0017399"/>
        <dcterms:hasPart rdf:resource="http://www.publish.csiro.au/?paper=ZO9690293"/>
        <dcterms:hasPart rdf:resource="#item_236"/>
        <dcterms:hasPart rdf:resource="http://doi.wiley.com/10.1002/bies.20584"/>
        <dcterms:hasPart rdf:resource="#item_283"/>
    </z:Collection>
    <z:Collection rdf:about="#collection_10">
        <dc:title>GDM</dc:title>
        <dcterms:hasPart rdf:resource="http://bmcevolbiol.biomedcentral.com/articles/10.1186/1471-2148-13-75"/>
        <dcterms:hasPart rdf:resource="http://doi.wiley.com/10.1111/j.1472-4642.2007.00341.x"/>
        <dcterms:hasPart rdf:resource="https://rmets.onlinelibrary.wiley.com/doi/10.1002/joc.1276"/>
        <dcterms:hasPart rdf:resource="http://bmcevolbiol.biomedcentral.com/articles/10.1186/1471-2148-11-191"/>
        <dcterms:hasPart rdf:resource="https://onlinelibrary.wiley.com/doi/abs/10.1111/j.1365-294X.2010.04737.x"/>
        <dcterms:hasPart rdf:resource="urn:isbn:978-0-19-803022-5"/>
    </z:Collection>
    <z:Collection rdf:about="#collection_4">
        <dc:title>literature about Qfly</dc:title>
        <dcterms:hasPart rdf:resource="#item_35"/>
        <dcterms:hasPart rdf:resource="http://doi.wiley.com/10.1111/j.1440-6055.2011.00842.x"/>
        <dcterms:hasPart rdf:resource="https://linkinghub.elsevier.com/retrieve/pii/S0304380003003065"/>
        <dcterms:hasPart rdf:resource="#item_43"/>
        <dcterms:hasPart rdf:resource="http://www.publish.csiro.au/?paper=EA04217"/>
        <dcterms:hasPart rdf:resource="http://www.nature.com/articles/s41598-017-13307-1"/>
        <dcterms:hasPart rdf:resource="http://doi.wiley.com/10.1002/ece3.2783"/>
        <dcterms:hasPart rdf:resource="http://www.annualreviews.org/doi/10.1146/annurev.en.17.010172.002425"/>
        <dcterms:hasPart rdf:resource="#item_103"/>
        <dcterms:hasPart rdf:resource="http://www.publish.csiro.au/?paper=AR98203"/>
        <dcterms:hasPart rdf:resource="http://doi.wiley.com/10.1111/j.1744-7348.2010.00448.x"/>
        <dcterms:hasPart rdf:resource="https://onlinelibrary.wiley.com/doi/abs/10.1111/j.1474-9726.2009.00497.x"/>
        <dcterms:hasPart rdf:resource="https://doi.org/10.1023/A:1020909227680"/>
        <dcterms:hasPart rdf:resource="https://onlinelibrary.wiley.com/doi/abs/10.1046/j.1440-6055.2000.00168.x"/>
        <dcterms:hasPart rdf:resource="#item_275"/>
        <dcterms:hasPart rdf:resource="https://onlinelibrary.wiley.com/doi/abs/10.1111/j.1440-6055.2006.00518.x"/>
    </z:Collection>
    <z:Collection rdf:about="#collection_5">
        <dc:title>literature about wing morphology and dispersal</dc:title>
        <dcterms:hasPart rdf:resource="http://doi.wiley.com/10.1111/j.1469-7998.1998.tb00087.x"/>
        <dcterms:hasPart rdf:resource="http://www.eje.cz/doi/10.14411/eje.2007.064.html"/>
        <dcterms:hasPart rdf:resource="http://doi.wiley.com/10.1111/j.1600-0587.1988.tb00796.x"/>
        <dcterms:hasPart rdf:resource="http://stacks.iop.org/1748-3190/10/i=5/a=056020?key=crossref.670af6abfcf482b0fa381358fa14e798"/>
        <dcterms:hasPart rdf:resource="https://royalsocietypublishing.org/doi/10.1098/rspb.2016.1922"/>
        <dcterms:hasPart rdf:resource="http://doi.wiley.com/10.1111/geb.12529"/>
        <dcterms:hasPart rdf:resource="http://doi.wiley.com/10.1111/jav.01220"/>
        <dcterms:hasPart rdf:resource="https://peerj.com/articles/1219"/>
        <dcterms:hasPart rdf:resource="http://www.sciencedirect.com/science/article/pii/S0006320799001391"/>
        <dcterms:hasPart rdf:resource="http://link.springer.com/10.1007/BF01237833"/>
        <dcterms:hasPart rdf:resource="https://academic.oup.com/biolinnean/article-lookup/doi/10.1111/j.1095-8312.2009.01211.x"/>
        <dcterms:hasPart rdf:resource="#item_124"/>
        <dcterms:hasPart rdf:resource="https://www.jstor.org/stable/4706"/>
        <dcterms:hasPart rdf:resource="#item_130"/>
        <dcterms:hasPart rdf:resource="#item_238"/>
        <dcterms:hasPart rdf:resource="https://onlinelibrary.wiley.com/doi/abs/10.1111/j.1570-7458.2007.00529.x"/>
        <dcterms:hasPart rdf:resource="https://onlinelibrary.wiley.com/doi/abs/10.1046/j.1440-6055.2000.00167.x"/>
        <dcterms:hasPart rdf:resource="#item_275"/>
    </z:Collection>
    <z:Collection rdf:about="#collection_12">
        <dc:title>sexual size dimorphism (SSD)</dc:title>
        <dcterms:hasPart rdf:resource="https://www.journals.uchicago.edu/doi/10.1086/510597"/>
        <dcterms:hasPart rdf:resource="http://link.springer.com/10.1007/BF01058194"/>
        <dcterms:hasPart rdf:resource="http://search.proquest.com/docview/1330900250/abstract/4B1DF36AF4B943E2PQ/1"/>
        <dcterms:hasPart rdf:resource="https://www.journals.uchicago.edu/doi/10.1086/510214"/>
        <dcterms:hasPart rdf:resource="http://www.sciencedirect.com/science/article/pii/S1567134816304166"/>
    </z:Collection>
    <z:Collection rdf:about="#collection_9">
        <dc:title>wing landmark</dc:title>
        <dcterms:hasPart rdf:resource="http://www.nature.com/doifinder/10.1046/j.1365-2540.2001.00779.x"/>
        <dcterms:hasPart rdf:resource="http://doi.wiley.com/10.1111/j.0014-3820.2000.tb00560.x"/>
    </z:Collection>
</rdf:RDF>
